# Supplementary material for: Spironolactone alleviates schizophrenia-related reversal learning in Tcf4 transgenic mice subjected to social defeat
Source: Schizophrenia (Heidelb). 2022 Sep 29;8(1):77. doi: 10.1038/s41537-022-00290-4 (PMC9519974; doi:10.1038/s41537-022-00290-4)
Supplement: Supplementary file 4 — Supplemental Table 1 [file 41537_2022_290_MOESM4_ESM.xlsx]

## Sheet: Sheet1
ID	RFID	Repetition.group	Genotype	Environmental Group	Treatment Group	Sex
1000-01068	900200000634145	1	tg	Social Defeat	Spironolacton	m
1000-01073	900200000634607	1	tg	Social Defeat	Spironolacton	m
1000-01078	900200000635022	1	tg	Social Defeat	Spironolacton	m
1000-01079	276094180149492	1	tg	Social Defeat	Spironolacton	m
1000-01080	276094180149496	1	tg	Social Defeat	Spironolacton	m
1000-01081	900200000632733	1	tg	Social Defeat	Spironolacton	m
1000-01082	900200000634653	1	tg	Social Defeat	Spironolacton	m
1000-01089	276094180149586	1	tg	Social Defeat	Spironolacton	m
1000-01091	900200000632184	1	tg	Social Defeat	Spironolacton	m
1000-01092	900200000633068	1	tg	Social Defeat	Spironolacton	m
1000-01104	900200000632816	1	tg	Social Defeat	Spironolacton	m
1000-01106	900200000634140	1	tg	Social Defeat	Placebo	m
1000-01113	900200000635020	1	tg	Social Defeat	Placebo	m
1000-01114	900200000634622	1	tg	Social Defeat	Placebo	m
1000-01118	900200000633259	1	tg	Social Defeat	Placebo	m
1000-01124	900200000632312	1	tg	Social Defeat	Placebo	m
1000-01125	900200000635053	1	tg	Social Defeat	Placebo	m
1000-01129	900200000635746	1	tg	Social Defeat	Placebo	m
1000-01130	900200000632115	1	tg	Social Defeat	Placebo	m
1000-01138	900200000632516	1	tg	Social Defeat	Placebo	m
1000-01143	900200000636985	1	tg	Social Defeat	Placebo	m
1000-01148	900200000634512	1	tg	Social Defeat	Placebo	m
1000-01150	900200000633715	1	tg	Social Defeat	Spironolacton	m
1000-01152	900200000636653	1	tg	Social Defeat	Spironolacton	m
1000-01153	900200000635404	1	tg	Social Defeat	Spironolacton	m
1000-01158	900200000633540	1	tg	Social Defeat	Spironolacton	m
1000-01162	900200000634185	1	tg	Social Defeat	Spironolacton	m
1000-01167	900200000634144	1	tg	Social Defeat	Spironolacton	m
1000-01168	900200000633456	1	tg	Social Defeat	Spironolacton	m
1000-01170	900200000632244	1	tg	Social Defeat	Spironolacton	m
1000-01171	900200000635147	1	tg	Social Defeat	Spironolacton	m
1000-01172	900200000632754	1	tg	Social Defeat	Spironolacton	m
1000-01175	900200000635446	1	tg	Social Defeat	Spironolacton	m
1000-01176	900200000633174	1	tg	Social Defeat	Placebo	m
1000-01185	276094180143990	1	tg	Social Defeat	Placebo	m
1000-01202	900200000634785	1	tg	Social Defeat	Placebo	m
1000-01205	900200000632843	1	tg	Social Defeat	Placebo	m
1000-01206	900200000633899	1	tg	Social Defeat	Placebo	m
1000-01212	900200000634534	1	tg	Social Defeat	Placebo	m
1000-01235	900200000632525	1	tg	Social Defeat	Placebo	m
1000-01236	900200000633378	1	tg	Social Defeat	Placebo	m
1000-01237	900200000633562	1	tg	Social Defeat	Placebo	m
1000-01238	900200000634529	1	tg	Social Defeat	Placebo	m
1000-01270	941000025346790	1	tg	Social Defeat	Aripiprazol-Spironolacton	m
1000-01271	941000025348405	1	tg	Social Defeat	Aripiprazol-Spironolacton	m
1000-01278	941000025348319	1	tg	Social Defeat	Aripiprazol-Spironolacton	m
1000-01279	941000025346751	1	tg	Social Defeat	Aripiprazol-Spironolacton	m
1000-01281	941000025346703	1	tg	Social Defeat	Aripiprazol-Spironolacton	m
1000-01282	941000025346754	1	tg	Social Defeat	Aripiprazol-Spironolacton	m
1000-01283	941000025347035	1	tg	Social Defeat	Aripiprazol-Spironolacton	m
1000-01288	941000025346988	1	tg	Social Defeat	Aripiprazol-Spironolacton	m
1000-01289	941000025348377	1	tg	Social Defeat	Aripiprazol-Spironolacton	m
1000-01291	941000025347280	1	tg	Social Defeat	Aripiprazol-Spironolacton	m
1000-01295	941000025348323	1	tg	Social Defeat	Aripiprazol-Spironolacton	m
1000-01297	941000025347288	1	tg	Social Defeat	Aripiprazol-Spironolacton	m
1000-01299	941000025346990	1	tg	Social Defeat	Aripiprazol-Spironolacton	m
1000-01301	941000025347030	1	tg	Social Defeat	Aripiprazol-Spironolacton	m
1000-01302	941000025348336	1	tg	Social Defeat	Aripiprazol-Spironolacton	m
1000-01304	941000025344880	1	tg	Social Defeat	Aripiprazol	m
1000-01306	941000025346736	1	tg	Social Defeat	Aripiprazol	m
1000-01307	941000025346720	1	tg	Social Defeat	Aripiprazol	m
1000-01308	941000025348424	1	tg	Social Defeat	Aripiprazol	m
1000-01314	941000025346759	1	tg	Social Defeat	Aripiprazol	m
1000-01316	941000025348419	1	tg	Social Defeat	Aripiprazol	m
1000-01317	941000025345229	1	tg	Social Defeat	Aripiprazol	m
1000-01318	941000025348435	1	tg	Social Defeat	Aripiprazol	m
1000-01338	941000025348439	1	tg	Social Defeat	Aripiprazol	m
1000-01339	941000025348422	1	tg	Social Defeat	Aripiprazol	m
1000-01341	941000025346787	1	tg	Social Defeat	Aripiprazol	m
1000-01365	941000025348426	1	tg	Social Defeat	Aripiprazol	m
1000-01366	941000025346678	1	tg	Social Defeat	Aripiprazol	m
1000-01374	941000025345029	1	tg	Social Defeat	Aripiprazol	m
1000-01376	941000025346792	1	tg	Social Defeat	Aripiprazol	m
1000-01380	941000025348382	1	tg	Social Defeat	Aripiprazol-Spironolacton	m
1000-01381	941000025346469	1	tg	Social Defeat	Aripiprazol-Spironolacton	m
1000-01382	941000025346476	1	tg	Social Defeat	Aripiprazol-Spironolacton	m
1000-01384	941000025345291	1	tg	Social Defeat	Aripiprazol-Spironolacton	m
1000-01386	941000025346578	1	tg	Social Defeat	Aripiprazol-Spironolacton	m
1000-01387	941000025346577	1	tg	Social Defeat	Aripiprazol-Spironolacton	m
1000-01388	941000025346548	1	tg	Social Defeat	Aripiprazol-Spironolacton	m
1000-01389	941000025348391	1	tg	Social Defeat	Aripiprazol-Spironolacton	m
1000-01391	941000025346922	1	tg	Social Defeat	Aripiprazol-Spironolacton	m
1000-01392	941000025346497	1	tg	Social Defeat	Aripiprazol-Spironolacton	m
1000-01424	941000025346536	1	tg	Social Defeat	Aripiprazol-Spironolacton	m
1000-01425	941000025346898	1	tg	Social Defeat	Aripiprazol-Spironolacton	m
1000-01426	941000025346489	1	tg	Social Defeat	Aripiprazol-Spironolacton	m
1000-01428	941000025347039	2	tg	Social Defeat	Aripiprazol-Spironolacton	m
1000-01429	941000025346549	3	tg	Social Defeat	Aripiprazol-Spironolacton	m
1000-01398	941000025346694	4	tg	Social Defeat	Aripiprazol	m
1000-01399	941000025346504	5	tg	Social Defeat	Aripiprazol	m
1000-01402	941000025346626	6	tg	Social Defeat	Aripiprazol	m
1000-01403	941000025346609	7	tg	Social Defeat	Aripiprazol	m
1000-01409	941000025346705	8	tg	Social Defeat	Aripiprazol	m
1000-01410	941000025346633	9	tg	Social Defeat	Aripiprazol	m
1000-01411	941000025346658	10	tg	Social Defeat	Aripiprazol	m
1000-01413	941000025346598	11	tg	Social Defeat	Aripiprazol	m
1000-01416	941000025346674	12	tg	Social Defeat	Aripiprazol	m
1000-01418	941000025346630	13	tg	Social Defeat	Aripiprazol	m
1000-01422	941000025346594	14	tg	Social Defeat	Aripiprazol	m
1000-01423	941000025346785	15	tg	Social Defeat	Aripiprazol	m
1000-01438	941000025346762	16	tg	Social Defeat	Aripiprazol	m
1000-01439	941000025346729	17	tg	Social Defeat	Aripiprazol	m
1000-01441	941000025346662	18	tg	Social Defeat	Aripiprazol	m
