# Supplementary material for: Spironolactone alleviates schizophrenia-related reversal learning in Tcf4 transgenic mice subjected to social defeat
Source: Schizophrenia (Heidelb). 2022 Sep 29;8(1):77. doi: 10.1038/s41537-022-00290-4 (PMC9519974; doi:10.1038/s41537-022-00290-4)
Supplement: Supplementary file 5 — Supplemental Table 2 [file 41537_2022_290_MOESM5_ESM.xlsx]

## Sheet: Raw Data
Animal	Group	Meanspeed	Rotations	Center	Choices	Alternations	SucPref	Activity	Nocturnal	Timeimmobile	Context	Cue	FreezeBase	Baseline	inhibition70	inhibition75	inhibition80	PlacePref	ReversalLearn	SerialLearn
276094180143990	Plc-Plc	0.048	0	383.5	NA	NA	NA	NA	NA	NA	NA	NA	NA	NA	NA	NA	NA	NA	NA	NA
276094180149492	Plc-Spl	0.067	1.02428	378.4	NA	NA	NA	NA	NA	NA	NA	NA	NA	NA	NA	NA	NA	NA	NA	NA
900200000632115	Plc-Plc	0.057	0.849568	179.1	40	50	0.769231	5.54659	0.543785	64.9	24.2	17.4	6.2	651.444	0.297714	0.405014	0.678663	0.668449	119	470
900200000632184	Plc-Spl	0.05	1.06816	296.1	44	64.2857	0.759615	4.80531	0.202243	102.8	40	41.1	7.8	244	NA	NA	0.0928962	0.673267	89	279.5
900200000632244	Plc-Spl	0.048	0.65436	170.7	58	48.2143	0.833333	5.72956	0.633277	108.9	50	48	4.1	225.75	0.384275	NA	0.554817	0.538051	99	348.5
900200000632312	Plc-Plc	0.049	0.924848	348.1	43	46.3415	NA	5.80662	0.405293	90.9	17.4	52.9	3.6	138.333	0.339759	0.154217	0.506024	0.742835	68	417.5
900200000632516	Plc-Plc	0.066	0.860563	274.6	66	43.75	1	6.21083	0.447381	218.9	40.2	4.1	9.5	290.6	0.240881	0.159976	0.317619	-0.176015	29	581
900200000632525	Plc-Plc	0.048	1.14548	354.9	56	59.2593	0.944882	8.19865	0.432832	134.2	70.3	30.1	5	347.2	0.228471	0.678654	0.707373	0.598802	135	574
900200000632733	Plc-Spl	0.033	1.01312	169.6	47	46.6667	0.902655	7.11845	0.126342	166.2	45.3	33.3	5.9	NA	NA	NA	NA	0.610009	66	315
900200000632754	Plc-Spl	0.037	1.03927	130.7	50	35.4167	0	7.20087	0.549323	158.7	15.3	26.4	11.4	1343.1	0.370635	0.624418	0.692056	0.328632	81	227
900200000632816	Plc-Spl	0.013	1.46393	47.5	13	63.6364	0.940476	4.54818	0.188121	12	71	8.7	26	982.3	0.386236	0.563779	0.691133	0.706667	42	151.5
900200000632843	Plc-Plc	0.058	0.940305	291.7	34	43.75	0.951807	5.84736	0.302907	104.3	30.2	17.5	4.3	528.8	0.374265	0.534255	0.523449	0.732258	89	539
900200000633068	Plc-Spl	0.038	1.14877	287.7	41	46.1538	0.897059	8.4556	0.284052	64.9	21	16.8	5.2	NA	NA	NA	NA	0.428928	142	373
900200000633174	Plc-Plc	0.041	1.01178	173.2	25	43.4783	0.884615	7.10017	0.247207	72.1	60.3	29.2	32.3	1013.4	0.543517	0.679955	0.798807	0.674251	216	336.5
900200000633259	Plc-Plc	0.043	0.970572	339.6	45	44.186	1	6.64781	0.409878	156.4	103.8	81.8	24.4	587.9	0.840838	0.836707	0.85882	-0.362832	14	486
900200000633378	Plc-Plc	0.038	0.968523	323.7	34	68.75	0.9	5.7757	0.512463	62.3	49	49.3	8	359	0.64624	0.396472	0.600743	0.481928	73	692.5
900200000633456	Plc-Spl	0.048	0.828043	380	47	53.3333	0	6.95758	0.256588	157	70	63.9	12.7	401	0.653921	0.677057	0.733167	0.736842	109	186.5
900200000633540	Plc-Spl	0.049	0.925735	242.5	55	43.3962	0.788235	6.69533	0.179273	106.3	47.2	30.2	4.4	695.556	0.715176	0.769147	0.814058	0.448584	93	261
900200000633562	Plc-Plc	0.035	1.19841	201.8	35	57.5758	0.970588	8.33586	0.31096	68.4	89.3	66.7	20.8	671.9	0.0319327	0.587141	0.711639	0.532468	100	1126.5
900200000633715	Plc-Spl	0.037	0.984516	421.9	57	43.6364	0.046875	5.04255	0.461561	115.3	55.9	52.8	9.3	1031.4	0.190906	0.278758	0.678592	0.579937	71	209
900200000633899	Plc-Plc	0.05	0.897219	126.3	31	51.7241	0.991304	4.74379	0.403473	178.2	54.9	39.3	8	2138.22	0.356709	0.476824	0.711115	0.494915	117	750.5
900200000634140	Plc-Plc	0.039	1.09913	389.5	46	47.7273	0.833333	3.85989	0.541136	73.6	95.7	41.6	22	261.111	0.244255	0.278468	0.526383	0.68038	157	491
900200000634144	Plc-Spl	0.045	1.04252	441.6	56	48.1481	0.61194	6.28175	0.411051	152.4	49.7	52.4	7	137	0.144769	0.127737	0.357664	0.649737	83	192
900200000634145	Plc-Spl	0.031	1.11388	252.2	23	52.381	0.836364	10.9216	0.336945	141.5	26.6	29.4	5.6	423.5	0.309458	0.707674	0.657025	0.673469	115	284
900200000634185	Plc-Spl	0.047	0.88851	391.2	61	54.2373	0.724771	8.16834	0.388719	161.5	57	76	17.9	415.833	0.701804	0.718637	0.753507	0.554217	184	317
900200000634512	Plc-Plc	0.061	0.847411	230.9	62	51.6667	0.647059	6.87919	0.331263	54.8	30.5	58.8	20.1	1271.5	0.308297	0.404483	0.656574	0.258519	11	640
900200000634529	Plc-Plc	0.037	1.07114	358.2	41	43.5897	0.849315	7.68732	0.616102	45.4	101.1	54.1	17.5	1139.7	0.392998	0.618584	0.741686	0.237435	22	765.5
900200000634534	Plc-Plc	0.026	1.66988	204.5	41	51.2821	0.948718	5.92022	0.471751	138.1	46.9	69	7.9	490.889	0.560237	0.702871	0.701816	0.289089	18	593
900200000634607	Plc-Spl	0.035	1.1422	444.1	37	68.5714	0.94697	7.46726	0.431406	48.2	56.1	17.9	6.5	685.5	0.627198	0.727693	0.744712	0.585075	62	284.5
900200000634653	Plc-Spl	0.028	1.35541	300.2	29	70.3704	0.897727	7.35215	0.223712	39.2	62.7	46.5	3.9	1047.9	0.143716	0.419887	0.527436	0.535714	176	522
900200000634785	Plc-Plc	0.034	1.1117	145.8	45	41.8605	1	6.75871	0.301714	92.2	17.8	37.9	6.8	881.4	0.445541	0.758452	0.781219	0.458128	110	595
900200000635020	Plc-Plc	0.046	0.804917	280.8	44	50	0.883929	6.52243	0.459435	79.1	48.2	18.6	8.2	315	0.0961451	0.524339	0.448254	0.663366	161	766.5
900200000635022	Plc-Spl	0.025	1.32521	463.1	20	61.1111	0.916667	8.42601	0.140317	147.3	76.3	55.6	20.3	628.778	0.652699	0.719738	0.798248	0.604552	202	276.5
900200000635053	Plc-Plc	0.04	0.989405	336.1	54	44.2308	0.888889	5.19425	0.229941	126.3	71.9	55	4.5	463.5	0.203344	0.683927	0.563107	0.722296	28	767.5
900200000635147	Plc-Spl	0.05	1.02462	408.3	43	51.2195	0.015873	4.67813	0.312068	148.4	38	46.2	12.1	1718.8	0.35932	0.720794	0.756342	0.562232	108	236.5
900200000635404	Plc-Spl	0.054	1.12006	315.2	77	46.6667	0.666667	4.19951	0.541599	91.3	60	37	11.7	737.3	0.166215	0.493497	0.579159	0.592204	104	305
900200000635446	Plc-Spl	0.041	1.19165	416.6	55	58.4906	0.804124	6.92525	0.602396	131.1	19.3	36	6.7	499.667	0.536941	0.709306	0.757438	0.328622	130	291.5
900200000635746	Plc-Plc	0.056	0.894454	316.8	61	49.1525	0.933333	5.97599	0.393667	79.4	14	21.4	14.8	138.333	-0.483373	-0.193976	0.0195783	0.645374	61	501.5
900200000636653	Plc-Spl	0.035	1.49599	473.3	72	38.5714	0	3.68075	0.634684	58.3	53.9	60.6	6.3	996.6	0.58248	0.59713	0.873793	0.660036	126	341
900200000636985	Plc-Plc	0.052	0.870518	278.9	43	48.7805	0.75	5.24276	0.271312	107.3	35.6	2.6	0.8	NA	NA	NA	NA	0.613293	90	345
941000025344880	Apz-Plc	0.019	2.37906	374.2	28	34.6154	0	4.38336	0.35089	62.5	48.6	84.3	9.9	393.1	0.633681	0.870262	0.832104	-0.170213	NA	NA
941000025345029	Apz-Plc	0.023	1.60866	298.6	14	66.6667	0.708861	4.7189	0.174642	176.3	92.5	48.6	14.1	337.4	0.687611	0.7992	0.884081	0.601835	16	202.5
941000025345229	Apz-Plc	0.015	1.74444	278	18	50	0.762295	4.80521	0.364906	273.9	82.4	92	64	599	0.562437	0.780801	0.821554	0.482679	144	350.5
941000025345291	Apz-Spl	0.023	1.64204	170.2	21	68.4211	0.958621	8.70085	0.0690713	200.4	100	85.7	29	443.8	0.508112	0.747071	0.907294	0.388817	246	932
941000025346469	Apz-Spl	0.012	1.44634	55.1	20	66.6667	0.965714	6.33036	-0.0755528	189.9	87.3	58.5	34.5	668	0.406437	0.763174	0.780838	0.457627	214	1054.5
941000025346476	Apz-Spl	0.022	0.678324	239.5	25	56.5217	0.958824	5.38966	0.0881845	238.4	50.2	83	7.2	533.2	0.450675	0.487434	0.663166	0.168142	109	753.5
941000025346489	Apz-Spl	0.019	1.46716	426.2	24	59.0909	0.958904	5.91297	0.200003	198.2	88.6	95.6	10.1	796.4	0.231291	0.420517	0.520593	0.221774	116	400
941000025346497	Apz-Spl	0.036	0.980346	424.4	20	66.6667	0.984127	6.13757	0.200921	260.5	86.1	53.7	22.8	603.6	0.626077	0.895626	0.909827	0.352227	99	496.5
941000025346504	Apz-Plc	0.026	1.27902	143.5	20	55.5556	1	3.90429	0.262733	239.5	74.6	33.6	18	220.8	0.606884	0.580163	0.604469	-0.401662	15	330.5
941000025346536	Apz-Spl	0.028	1.19818	453.5	30	50	0.969466	6.78698	0.281119	246.6	48.4	70.5	6.9	395	0.73052	0.872152	0.90443	0.378092	130	189.5
941000025346548	Apz-Spl	0.018	1.5873	337.2	25	56.5217	0.918182	5.10377	0.241563	249.3	92.5	101.3	31.2	427.4	0.442677	0.65723	0.822441	0.0890411	156	636
941000025346549	Apz-Spl	0.026	1.10039	447.7	20	72.2222	0.925926	6.87392	0.287774	173.3	90.8	66.3	8.3	625.1	0.326828	0.699248	0.757159	0.270718	130	416.5
941000025346577	Apz-Spl	0.048	0.869656	286.6	28	57.6923	0.974359	5.1747	0.112641	150.6	70.4	59.6	12.6	599.6	0.464143	0.766344	0.800978	0.0149254	141	722
941000025346578	Apz-Spl	0.019	1.4725	328.9	31	55.1724	0.971429	5.90044	0.209349	163.5	55.7	66.2	12.1	989.8	0.420388	0.575268	0.796929	0.0652174	73	811.5
941000025346594	Apz-Plc	0.017	1.71674	194.4	16	57.1429	0.926316	3.99881	0.224061	191.8	91.1	60.6	7.8	312.4	0.484315	0.65717	0.771767	0.570681	146	416.5
941000025346598	Apz-Plc	0.01	2.26978	496.5	10	87.5	0.972477	2.39769	0.337715	240.2	95.6	82	37	240.2	0.424646	0.736053	0.845037	0.502573	14	248.5
941000025346609	Apz-Plc	0.011	2.50587	262.3	14	50	0.955882	3.09574	0.286685	235.7	50.2	28.3	10	1097.2	0.700966	0.626595	0.806963	0.669065	149	377.5
941000025346626	Apz-Plc	0.016	1.35827	478.6	22	55	1	4.43173	0.33369	116	35.7	10.8	3.3	195.7	0.563107	0.68766	0.796335	0.406528	26	288.5
941000025346630	Apz-Plc	0.016	1.99161	341.5	13	45.4545	0.978261	4.48508	0.391882	202.4	114.3	89.7	26.6	576.2	0.641444	0.738112	0.902638	0.647273	124	404.5
941000025346633	Apz-Plc	0.044	0.90631	353.8	18	50	0.927536	4.07946	0.088065	130.4	33.7	18.1	8.8	343.7	0.1254	0.491417	0.685772	0.346774	21	270
941000025346658	Apz-Plc	0.019	1.87049	377.8	14	33.3333	1	5.36609	0.381911	229.4	69.5	45.1	23.2	463.4	0.0442382	0.192706	0.693785	-0.224806	16	332
941000025346662	Apz-Plc	0.012	1.68848	78.2	10	62.5	0.962121	3.29881	0.360661	243.1	84.3	98.6	11.5	617.2	0.637071	0.806222	0.884154	0.688259	140	470.5
941000025346674	Apz-Plc	0.034	1.99834	397.2	33	58.0645	0.949275	7.70844	0.231005	241	109.6	78	54.6	615.8	0.318285	0.468009	0.760637	0.466667	29	341.5
941000025346678	Apz-Plc	0.018	1.35599	242.6	12	50	0.659259	3.38004	0.238712	238.3	66.7	58	22	388.1	0.475393	0.790003	0.896934	0.52027	16	234
941000025346694	Apz-Plc	0.017	2.12014	551.9	15	46.1538	0.940594	2.85781	0.476701	188.8	68.1	63	13.1	150	0.491333	0.532593	0.625	0.393939	16	280
941000025346703	Apz-Spl	0.019	2.37425	255.9	30	75	0.953333	4.94445	0.516087	277	78.5	77.5	42	911.2	0.105685	0.475307	0.700505	0.234973	118	349
941000025346705	Apz-Plc	0.019	1.32275	337.8	11	66.6667	0.922414	5.55054	0.345793	177.4	98.3	48.4	6.1	414.5	0.352098	0.683957	0.724487	0.237795	25	263.5
941000025346720	Apz-Plc	0.026	1.63553	328.8	29	55.5556	0.744681	4.4804	0.27272	160.3	64.2	68.6	13.7	578.2	0.713594	0.82532	0.851647	0.374582	61	349
941000025346729	Apz-Plc	0.015	1.97325	109.3	16	100	0.953704	3.74705	0.320687	217.6	104.4	100.9	19.1	770.4	0.478453	0.779465	0.754933	0.646259	146	447
941000025346736	Apz-Plc	0.019	2.4032	331.2	29	70.3704	0.726619	6.6216	0.438724	256.3	58.1	76.2	38.9	884.3	0.00271401	0.458781	0.652154	0.214815	122	562.5
941000025346751	Apz-Spl	0.022	1.91351	268	39	67.5676	0.939759	5.2261	0.289577	117.8	63.6	60.9	33	85.5	0.160234	0.74269	0.465887	0.333333	173	342.5
941000025346754	Apz-Spl	0.023	1.63503	365.3	27	80	1	4.71525	0.203314	17.3	32.7	41.3	42.5	636.1	0.488602	0.59629	0.797359	0.467249	53	351.5
941000025346759	Apz-Plc	0.018	1.12655	290.7	18	62.5	0.651786	3.26611	0.158382	199.6	95.7	87.4	57.2	833.7	0.751589	0.8647	0.890715	0.478102	122	252.5
941000025346762	Apz-Plc	0.021	1.73338	312.3	15	69.2308	0.92562	4.4978	0.345469	225.8	80.5	79.9	14.8	681.2	0.511891	0.773765	0.855035	0.604278	135	360.5
941000025346785	Apz-Plc	0.035	1.43802	269.8	17	60	0.993377	4.78586	0.318306	211.2	88.9	96.5	40.7	784.6	0.25376	0.682004	0.795182	0.508197	98	306
941000025346787	Apz-Plc	0.013	1.68372	198.9	18	62.5	0.137931	2.87652	0.250155	160.9	93.5	71.8	35.9	475.9	0.595713	0.794775	0.690511	0.324675	68	218.5
941000025346790	Apz-Spl	0.022	2.40964	219.7	18	56.25	0.942446	5.07272	0.371906	97.3	41.1	41.5	22.1	1131.4	0.470921	0.543751	0.807584	0.184834	29	261.5
941000025346792	Apz-Plc	0.018	1.94408	270.9	29	66.6667	0.0630631	3.60322	0.206873	222.2	105.6	103.8	20.6	739.2	0.481466	0.622835	0.772051	0.674419	89	326
941000025346898	Apz-Spl	0.043	0.940549	309	35	54.5455	0.983193	7.12964	0.51655	266.9	79.1	65.9	33.2	671	0.569134	0.803577	0.899702	0.46798	204	694.5
941000025346922	Apz-Spl	0.027	1.36155	425	26	62.5	0.988827	7.15779	0.230443	193	86.8	72.2	12.1	874	0.446339	0.615561	0.729748	0.228669	148	396.5
941000025346988	Apz-Spl	0.018	1.742	298	16	64.2857	0.854167	4.59419	0.391099	218.3	103.6	72	26.5	691.9	0.329527	0.5667	0.735511	0.592233	102	354
941000025346990	Apz-Spl	0.028	1.60333	406	28	61.5385	0.955752	5.80059	0.293561	170.4	89.4	71	15.5	659.7	0.256783	0.410793	0.65742	0.429363	49	406
941000025347030	Apz-Spl	0.02	1.34782	397.7	25	43.4783	0.844156	5.77529	0.27553	204.9	100.8	80.1	23.1	576.6	0.480055	0.808533	0.855282	0.398876	75	349.5
941000025347035	Apz-Spl	0.022	1.4546	240.7	21	36.8421	0.931298	5.05543	0.0449985	165.7	85.2	79.9	11.7	833.4	0.183945	0.405928	0.698824	0.526549	53	200
941000025347039	Apz-Spl	0.021	1.84635	177.8	24	59.0909	0.966292	5.00655	0.140594	238.2	63.5	74.2	22.2	529.4	-0.179637	0.141481	0.644881	-0.190311	NA	NA
941000025347280	Apz-Spl	0.018	1.8162	264.2	34	50	0.830769	5.33258	0.31203	113.7	49.3	42	47.7	593.7	0.52636	0.704901	0.783654	-0.0817942	NA	NA
941000025347288	Apz-Spl	0.023	1.61172	286.3	22	50	0.963235	3.98099	0.325705	141.5	114.4	93.7	35.5	854.5	0.157168	0.644002	0.725102	0.694761	110	393.5
941000025348319	Apz-Spl	0.019	1.61348	345.5	18	50	0.916667	4.60559	0.387705	152.8	54.7	40.3	31.4	261.3	0.607348	0.765404	0.82906	0.495601	85	432.5
941000025348323	Apz-Spl	0.024	1.8206	277.4	25	56.5217	0.988506	5.52302	0.0916596	263.2	46.2	49.4	10.9	423.3	0.519017	0.770848	0.799492	0.374582	24	189.5
941000025348336	Apz-Spl	0.015	2.12766	275.9	25	39.1304	0.958333	3.4479	0.303338	146.5	89.9	67.3	15	169.889	0.486593	0.619079	0.57325	0.290323	103	313
941000025348377	Apz-Spl	0.015	1.55729	268	15	46.1538	0.918519	4.51694	0.254423	89.8	38.4	77.6	34	763.8	0.425373	0.784499	0.8424	0.481013	238	292.5
941000025348382	Apz-Spl	0.015	1.72432	237.5	27	44	0.974576	4.57395	0.201695	168.4	114.1	97.1	26.2	231.9	0.628671	0.767141	0.737914	0.315708	132	297
941000025348391	Apz-Spl	0.026	1.2635	434.3	20	38.8889	0.982558	4.95369	0.214299	180	66.9	70.8	12.3	487.9	0.682927	0.862062	0.868006	0.239852	107	572
941000025348405	Apz-Spl	0.024	1.31379	74.1	24	59.0909	0.956897	3.92305	0.252145	76.6	61	63.6	15.2	579.7	0.481283	0.768328	0.866828	0.376238	182	372
941000025348419	Apz-Plc	0.014	2.31736	409.8	21	52.6316	0.576087	3.94358	0.169528	242.1	84.3	80.9	51.9	437.5	0.600254	0.837714	0.848	0.369202	53	329
941000025348422	Apz-Plc	0.019	2.05339	298.7	25	52.1739	0.991597	3.46915	0.395359	12	83.4	78.5	19.2	96.1	0.546768	0.369407	0.623309	0.556886	98	378
941000025348424	Apz-Plc	0.014	1.5554	210.7	16	71.4286	0.0636364	3.92425	0.253367	85.9	74.6	109.2	24.6	424.9	0.799953	0.859127	0.860555	0.546392	43	209.5
941000025348426	Apz-Plc	0.016	1.39291	280.1	22	60	0.767241	4.67987	0.00871528	221.2	79.5	66.8	13	1127	0.321473	0.827152	0.847116	0.356725	211	466.5
941000025348435	Apz-Plc	0.011	2.17425	209.2	11	66.6667	0.860465	4.06546	0.204986	62.9	65.3	62.5	38.5	126.1	0.634077	0.735131	0.774782	0.608069	146	409.5
941000025348439	Apz-Plc	0.022	1.23858	109.8	21	52.6316	0.758621	3.2021	0.18582	146.7	97.6	75.5	17.8	349.2	0.738259	0.801451	0.886271	0.647727	75	280

## Sheet: Mean Data
Variable	Stat	Apz-Plc	Apz-Spl	Plc-Plc	Plc-Spl
MnSp	mean	0.0192333	0.0231667	0.0462	0.04055
Rot	mean	1.75952	1.53065	0.956291	1.09251
Ctr	mean	294.57	299.853	276.9	321.545
Chc	mean	18.5	24.7667	44.5263	46.5789
Alt	mean	59.0336	56.7953	49.3213	52.3425
ScP	mean	0.762657	0.947828	0.897056	0.609966
Act	mean	4.1875	5.4549	6.2239	6.56075
Noc	mean	0.279305	0.241058	0.401711	0.363351
TmIm	mean	187.047	179	102.463	111.121
Con	mean	79.6933	74.3067	52.7	48.1737
Cue	mean	69.92	69.29	39.3316	40.9895
FrBs	mean	24.53	22.8933	11.8263	9.72632
PpiBs	mean	509.1	601.603	649.346	718.47
Ppi70	mean	0.505962	0.414449	0.314876	0.432859
Ppi75	mean	0.689085	0.656031	0.482576	0.59035
Ppi80	mean	0.787933	0.762735	0.602937	0.650708
PcP	mean	0.421599	0.308887	0.471313	0.568251
RvL	mean	81.5172	121.393	85.1579	109.579
SrL	mean	334.655	463.536	602.026	284.263
MnSp	sem	0.00137522	0.00141753	0.0022868	0.00266703
Rot	sem	0.0757697	0.0734337	0.0659271	0.0460321
Ctr	sem	20.4941	18.7822	18.2419	27.2099
Chc	sem	1.14946	1.0235	2.52979	3.86264
Alt	sem	2.45726	1.96514	1.53818	2.26105
ScP	sem	0.0554315	0.0076263	0.0230485	0.0865752
Act	sem	0.20248	0.201718	0.260371	0.414532
Noc	sem	0.0190093	0.0236785	0.0249346	0.0391486
TmIm	sem	11.8862	11.4886	10.5214	10.8223
Con	sem	3.78189	4.19531	6.66068	4.07388
Cue	sem	4.58116	3.04797	5.14509	3.99174
FrBs	sem	3.01284	2.13594	1.97731	1.38219
PpiBs	sem	49.2983	43.7445	117.131	103.033
Ppi70	sem	0.0370743	0.0353964	0.0657733	0.0518612
Ppi75	sem	0.0299025	0.0310678	0.0608404	0.0482025
Ppi80	sem	0.0163521	0.0204412	0.0470188	0.0460846
PcP	sem	0.0489641	0.0358145	0.0701869	0.0264672
RvL	sem	10.6126	11.1267	13.252	9.79984
SrL	sem	16.1452	42.5747	42.4806	18.8703

## Sheet: NIPALS Reconsituted
Group	Animal	MnSp	Rot	Ctr	Chc	Alt	ScP	Act	Noc	TmIm	Con	Cue	FrBs	PpiBs	Ppi70	Ppi75	Ppi80	PcP	RvL	SrL
Plc-Plc	276094180143990	1.27131	-2.99102	0.852574	0.144782	-1.332	2.54663	1.75864	-0.563369	-2.54189	-2.83346	-5.1499	-4.63723	-2.62012	1.00574	0.288672	-1.22738	-0.160572	-0.60591	-0.688592
Plc-Spl	276094180149492	2.57328	-0.766044	0.744103	3.44188	-1.64853	-3.05657	0.16924	2.66786	-0.983128	-1.49519	0.0061563	0.00948097	1.51755	-1.56636	-2.26429	-1.6503	0.657587	-1.29132	-0.734307
Plc-Plc	900200000632115	1.87572	-1.16736	-1.12813	0.571015	-0.465605	-0.158624	0.0762747	1.68774	-1.30322	-1.64344	-1.62888	-0.924205	0.140852	-0.569814	-1.06627	-0.247408	0.986037	0.342844	0.282963
Plc-Spl	900200000632184	1.21706	-0.380107	0.0663775	0.666314	0.837893	-0.535913	-0.394218	-0.931514	-0.569937	-0.77356	-0.752569	-0.684259	-0.891175	-0.90905	-2.86241	-3.91508	1.09446	-0.203628	-0.865199
Plc-Spl	900200000632244	1.2381	-1.60273	-1.22707	1.74235	-0.599059	0.0676626	0.197408	2.33705	-0.660325	-0.654577	-0.393725	-1.06854	-1.0765	-0.280695	-0.758673	-1.09313	0.484705	0.00292943	-0.330825
Plc-Plc	900200000632312	1.35047	-0.983683	0.486053	0.838354	-0.798009	-0.148788	0.222346	0.723703	-0.955058	-1.9924	-0.153721	-1.13902	-1.34176	-0.36311	-2.34201	-1.35361	1.35949	-0.582874	0.00160952
Plc-Plc	900200000632516	2.53414	-1.16278	-0.220841	2.29052	-1.00952	0.696995	0.50351	1.01721	0.934924	-1.06373	-2.15763	-0.696924	-0.906013	-0.838168	-2.32071	-2.56449	-2.42888	-1.24768	0.845317
Plc-Plc	900200000632525	1.22765	-0.502093	0.541442	1.60613	0.36068	0.455588	1.77473	0.886026	-0.264828	0.164039	-1.10543	-0.991054	-0.729411	-0.877692	0.306867	-0.0551619	0.715036	0.630519	0.811219
Plc-Spl	900200000632733	0.185369	-0.988987	-1.211	0.930936	-0.815702	0.469762	1.10197	-1.28666	0.15967	-1.0925	-0.909586	-1.01061	0.0339704	-0.742725	0.642245	-1.05098	0.792078	-0.659864	-0.491863
Plc-Spl	900200000632754	0.477433	-0.733002	-1.58846	1.24234	-1.75433	-3.0737	1.11585	1.7298	0.0823356	-1.97667	-1.26135	-0.532503	2.13289	-0.238686	0.018376	-0.175843	-0.382013	-0.338283	-1.01082
Plc-Spl	900200000632816	-1.19954	0.164861	-2.34924	-1.16084	0.751723	0.436392	-0.575288	-0.860774	-2.07323	0.173281	-1.97943	0.532322	1.08657	-0.178397	-0.298476	-0.187634	1.1036	-1.07617	-1.39741
Plc-Plc	900200000632843	1.96993	-0.997529	-0.0694066	0.207443	-1.0082	0.552037	0.273999	-0.0198227	-0.727756	-1.43469	-1.62269	-1.06663	-0.219381	-0.248542	-0.450806	-1.25806	1.22907	-0.19207	0.656049
Plc-Spl	900200000633068	0.584805	-0.564902	-0.060773	0.668153	-0.771412	0.473331	2.05719	-0.124822	-1.39098	-1.84687	-1.79533	-1.0683	-0.0893334	-0.748087	-0.567916	-0.810748	0.0619353	0.834867	-0.172512
Plc-Plc	900200000633174	0.761102	-0.821896	-1.18787	-0.399685	-1.03217	0.272431	1.0699	-0.436296	-1.1922	-0.260708	-1.14478	1.00924	1.19342	0.518868	0.275881	0.497888	0.998704	2.03737	-0.415804
Plc-Plc	900200000633259	0.891079	-0.893978	0.397878	0.892264	-0.95786	0.690358	0.768944	0.720006	0.038264	1.43196	0.953063	0.42599	-0.0493336	1.87869	1.08032	0.888911	-3.18969	-1.52078	0.333299
Plc-Plc	900200000633378	0.57457	-0.950309	0.227859	0.20483	1.21182	0.377479	0.242596	1.4593	-1.36522	-0.70905	-0.362495	-0.816724	-0.71675	0.982141	-1.13707	-0.765929	0.218705	-0.449013	1.46515
Plc-Spl	900200000633456	1.27141	-1.22831	0.761999	1.05354	-0.166525	-3.00266	0.987181	-0.348665	0.0381637	0.100216	0.232944	-0.450028	-0.581826	0.974481	0.222434	0.0490985	1.26465	0.180567	-1.15115
Plc-Spl	900200000633540	1.31178	-0.979763	-0.505623	1.54778	-1.0479	-0.105232	0.797583	-0.907932	-0.679412	-0.745045	-1.09894	-1.04777	0.261117	1.29599	0.721037	0.595989	0.0744091	-0.143628	-0.821974
Plc-Plc	900200000633562	0.327647	-0.395484	-0.899267	0.256017	0.192298	0.560591	1.84958	0.0309087	-1.23846	0.884469	0.341778	0.162725	0.184773	-1.75408	-0.156818	-0.0436169	0.42301	-0.0255663	3.64052
Plc-Spl	900200000633715	0.482508	-0.862228	1.17023	1.69456	-1.0153	-2.89457	-0.247774	1.09124	-0.57955	-0.411993	-0.223497	-0.706327	1.25825	-1.07287	-1.71446	-0.265358	0.65737	-0.481268	-1.06392
Plc-Plc	900200000633899	1.41375	-1.09482	-1.67894	0.0116399	-0.252635	0.679671	-0.427799	0.671857	0.321725	-0.476044	-0.754703	-0.800788	4.44797	-0.319817	-0.723991	-0.0637751	0.311803	0.332363	1.75628
Plc-Plc	900200000634140	0.628072	-0.64675	0.842168	0.974698	-0.632629	0.0722595	-0.985039	1.64266	-1.19931	1.10631	-0.670134	0.229401	-0.962367	-0.833547	-1.70864	-1.22252	1.06897	1.05557	0.424515
Plc-Spl	900200000634144	1.06787	-0.776651	1.34263	1.64643	-0.61081	-0.738203	0.570558	0.736287	-0.0357231	-0.668419	-0.243899	-0.878417	-1.32956	-1.30536	-2.48903	-2.31971	0.928292	-0.256918	-1.1183
Plc-Spl	900200000634145	0.0512902	-0.576284	-0.424949	-0.521398	-0.264298	0.0700117	3.51399	0.212935	-0.140117	-1.52224	-1.13002	-0.94471	-0.525731	-0.510254	0.439659	-0.387495	0.9771	0.244073	-0.703655
Plc-Spl	900200000634185	1.1839	-1.08333	0.861048	1.94171	-0.0631595	-0.310501	1.77609	0.561014	0.117719	-0.365579	0.71725	-0.0508138	-0.526606	1.21115	0.468116	0.206053	0.541631	1.53082	-0.482186
Plc-Plc	900200000634512	2.17207	-1.17163	-0.625064	2.01895	-0.318556	-0.610312	0.924969	0.180947	-1.4641	-1.41138	0.00730479	0.092706	1.91744	-0.545002	-1.10326	-0.423876	-0.685616	-1.58684	1.13753
Plc-Plc	900200000634529	0.468437	-0.67721	0.555582	0.635829	-0.998781	0.111819	1.43882	2.17888	-1.59979	1.33422	-0.152579	-0.0859611	1.55202	-0.116899	0.0161578	0.160099	-0.747169	-1.37122	1.78788
Plc-Plc	900200000634534	-0.28907	0.585835	-0.8817	0.654616	-0.345794	0.501042	0.303654	1.17335	-0.216314	-0.74586	0.437217	-0.791424	-0.344351	0.622075	0.420195	-0.108122	-0.56264	-1.44722	0.896148
Plc-Spl	900200000634607	0.333104	-0.530762	1.38582	0.380131	1.20326	0.495907	1.31464	0.863975	-1.54105	-0.398832	-1.59922	-0.898238	0.241957	0.911554	0.537801	0.171016	0.634889	-0.663752	-0.671681
Plc-Spl	900200000634653	-0.131754	-0.100424	0.0110801	-0.110825	1.33062	0.334702	1.24385	-0.588672	-1.67837	-0.172126	-0.479394	-1.10597	1.28023	-1.29308	-1.03037	-1.24015	0.431582	1.34167	0.562683
Plc-Plc	900200000634785	0.249609	-0.561522	-1.41699	0.899362	-1.18905	0.659918	0.833116	-0.0447447	-0.869105	-1.84975	-0.801505	-0.862525	0.791417	0.11508	0.709173	0.408983	0.113406	0.153133	0.879865
Plc-Plc	900200000635020	1.10874	-1.2439	-0.172298	0.851804	-0.456836	0.254454	0.710068	1.07728	-1.08462	-0.713175	-1.58739	-0.773176	-0.831079	-1.48353	-0.470289	-1.71479	0.970822	1.09156	1.81872
Plc-Spl	900200000635022	-0.348189	-0.168397	1.55539	-0.712125	0.529057	0.40828	1.93217	-1.19665	-0.0875778	0.357513	-0.0863817	0.118613	0.0867529	0.997647	0.460848	0.486709	0.714385	1.81472	-0.698445
Plc-Plc	900200000635053	0.688056	-0.834221	0.36358	1.50881	-0.949711	0.249446	-0.152259	-0.562609	-0.393243	0.22585	-0.133109	-1.04059	-0.40436	-1.00964	0.319501	-0.996524	1.20843	-1.26722	1.81309
Plc-Spl	900200000635147	1.40577	-0.798216	1.02181	0.798238	-0.339747	-2.97061	-0.478697	0.0371228	-0.0896223	-1.12953	-0.492156	-0.490742	3.23718	-0.338092	0.470541	0.207557	0.578752	0.168795	-0.906544
Plc-Spl	900200000635404	1.65931	-0.562103	0.15123	2.98174	-0.730013	-0.586272	-0.779669	1.64703	-0.916676	-0.237634	-0.85802	-0.508676	0.409144	-1.18365	-0.623103	-0.883447	0.717726	0.108666	-0.565942
Plc-Spl	900200000635446	0.741374	-0.412086	1.12589	1.54141	0.296441	-0.0520099	0.964589	2.08484	-0.309972	-1.801	-0.881628	-0.872417	-0.289245	0.514546	0.469488	0.266435	-0.377638	0.564359	-0.64591
Plc-Plc	900200000635746	1.84056	-1.07865	0.179703	1.98569	-0.53955	0.442327	0.376243	0.618705	-1.1012	-2.04832	-1.51124	-0.307286	-1.33511	-4.12785	-4.08259	-4.46812	0.89838	-0.675711	0.455557
Plc-Spl	900200000636653	0.329448	0.222411	1.65191	2.65179	-1.46411	-3.05441	-1.12745	2.3223	-1.40806	-0.483971	0.102347	-0.919549	1.15234	0.704904	-0.111061	0.990266	0.989644	0.513214	-0.375664
Plc-Plc	900200000636985	1.59452	-1.13637	-0.222974	0.842718	-0.546226	-0.234392	-0.0675101	-0.350461	-0.716867	-1.17816	-2.36543	-1.41813	-0.22951	-0.452796	-1.01303	-1.11862	0.823846	-0.0772296	-0.343648
Apz-Plc	941000025344880	-0.790653	2.06182	0.695749	-0.192945	-1.66758	-3.20664	-0.638146	0.209766	-1.45011	-0.705554	1.11038	-0.699009	-0.558432	0.958743	1.31659	0.753528	-2.31111	-3.09006	-2.50668
Apz-Plc	941000025345029	-0.494947	0.445909	0.0182976	-1.09957	1.01478	-0.394869	-0.465311	-0.937893	0.334562	0.991639	-0.367127	-0.339122	-0.772496	1.16704	0.865303	1.03449	0.694639	-1.49876	-1.10043
Apz-Plc	941000025345229	-1.04616	0.727141	-0.212154	-0.831421	-0.424886	-0.203653	-0.38995	0.38163	1.75751	0.607924	1.3483	3.35399	0.0102882	0.593656	0.78807	0.635864	0.263778	0.81325	-0.32999
Apz-Spl	941000025345291	-0.493577	0.508326	-1.20487	-0.648778	1.13493	0.55778	2.08677	-1.67239	0.697764	1.26577	1.12203	0.763	-0.474367	0.362344	0.592425	1.17557	-0.168354	2.56252	2.65701
Apz-Spl	941000025346469	-1.26014	0.117463	-2.28233	-0.692075	0.993123	0.549917	0.564488	-2.7128	0.542797	0.78264	0.0210298	1.16086	0.168133	-0.0962629	0.672503	0.36554	0.103279	1.97702	3.27217
Apz-Spl	941000025346476	-0.553448	-1.52078	-0.547854	-0.366228	0.120645	0.540652	-0.0206278	-1.56181	1.24189	-0.630283	0.979127	-0.865372	-0.208783	0.0999106	-0.681181	-0.3745	-1.0509	0.164406	1.74192
Apz-Spl	941000025346489	-0.750171	0.126593	1.18866	-0.423836	0.360219	0.559175	0.327435	-0.769508	0.642879	0.834203	1.47753	-0.647322	0.568667	-0.909971	-1.02527	-1.28932	-0.812407	0.314441	-0.0543921
Apz-Spl	941000025346497	0.406468	-0.87726	1.19291	-0.71838	1.04121	0.623615	0.459759	-0.774333	1.56953	0.753702	-0.167563	0.312102	0.0178252	0.894204	1.36882	1.21164	-0.286344	-0.0014961	0.425893
Apz-Plc	941000025346504	-0.276859	-0.251958	-1.44383	-0.697196	0.0233552	0.681543	-0.992177	-0.301993	1.25825	0.281547	-0.980421	-0.0651306	-1.12203	0.819419	-0.219895	-0.74064	-3.36957	-1.52852	-0.473937
Apz-Spl	941000025346536	-0.161517	-0.40384	1.47399	-0.0766276	-0.445146	0.569229	0.871928	-0.204379	1.38809	-0.672704	0.508961	-0.852132	-0.585361	1.37398	1.26694	1.18949	-0.184721	0.55832	-1.16697
Apz-Spl	941000025346548	-0.846256	0.405207	0.371279	-0.38397	0.113898	0.378836	-0.210531	-0.471158	1.40672	0.997781	1.72071	0.92332	-0.500485	0.0692758	0.176112	0.649412	-1.34717	1.0095	1.13204
Apz-Spl	941000025346549	-0.295788	-0.614332	1.411	-0.715205	1.51414	0.406098	0.935698	-0.153151	0.298246	0.942636	0.319881	-0.763485	0.0767786	-0.452207	0.397102	0.244922	-0.617446	0.54879	0.0135844
Apz-Spl	941000025346577	1.2477	-1.11396	-0.0910166	-0.197121	0.196281	0.609541	-0.172795	-1.3694	-0.0334959	0.125755	0.051216	-0.451842	-0.0202078	0.164023	0.712576	0.50969	-1.67742	0.706834	1.56632
Apz-Spl	941000025346578	-0.779522	0.174182	0.314873	0.0075756	-0.0136125	0.566873	0.285581	-0.691423	0.149693	-0.418871	0.32416	-0.495073	1.10665	-0.00459579	-0.224555	0.493431	-1.47275	-0.489146	2.01132
Apz-Plc	941000025346594	-0.914439	0.673314	-0.985019	-0.967432	0.167865	0.416691	-0.922661	-0.586229	0.566271	0.941962	0.108766	-0.804539	-0.840426	0.257065	0.169746	0.32944	0.585677	0.817926	0.011945
Apz-Plc	941000025346598	-1.40298	1.84418	1.88015	-1.35219	2.87964	0.577295	-1.92934	0.197	1.26571	1.12651	0.936563	1.35344	-1.02995	-0.0231441	0.57694	0.795506	0.331392	-1.48406	-0.83985
Apz-Plc	941000025346609	-1.31262	2.30767	-0.356994	-1.08474	-0.446284	0.546612	-1.50385	-0.13427	1.1917	-0.663902	-1.1611	-0.650122	1.43174	1.24116	0.00775049	0.54929	0.987028	0.888347	-0.177825
Apz-Plc	941000025346626	-1.01166	-0.0424593	1.75334	-0.593499	-0.0208791	0.647852	-0.652779	0.174652	-0.527197	-1.16481	-1.88099	-1.13458	-1.17459	0.654249	0.366801	0.520948	-0.0981907	-1.31808	-0.686772
Apz-Plc	941000025346630	-0.983209	1.23851	0.383355	-1.173	-0.832904	0.621107	-0.605278	0.587314	0.706367	1.83842	1.27975	0.591203	-0.0604993	0.969106	0.5862	1.16782	0.921096	0.459879	-0.0352962
Apz-Plc	941000025346633	0.959171	-1.01232	0.579017	-0.84508	-0.490482	0.388938	-0.881955	-1.54867	-0.319012	-1.26664	-1.61169	-0.729878	-0.748927	-1.34829	-0.639552	-0.207825	-0.346619	-1.43756	-0.789499
Apz-Plc	941000025346658	-0.788347	1.01824	0.793493	-1.10941	-1.96401	0.634337	-0.0724085	0.546525	1.11828	0.108575	-0.508355	0.330633	-0.394343	-1.6729	-2.10884	-0.137783	-2.63492	-1.50788	-0.493071
Apz-Plc	941000025346662	-1.2616	0.606457	-2.11531	-1.35682	0.673246	0.5632	-1.3592	0.366617	1.3126	0.701006	1.61755	-0.524517	0.0428132	0.941461	0.927911	1.044	1.08223	0.742666	0.31068
Apz-Plc	941000025346674	0.289912	1.24912	0.935824	0.137031	0.27084	0.497372	1.46276	-0.546629	1.26229	1.63694	0.804919	2.65541	0.0552415	-0.508822	-0.798477	0.23805	0.178897	-1.24992	-0.384656
Apz-Plc	941000025346678	-0.861661	-0.0544966	-0.503523	-1.23244	-0.454484	-0.627044	-1.33031	-0.497566	1.25771	0.0307728	-0.00307586	0.25544	-0.615548	0.231119	0.857572	1.13592	0.383906	-1.49407	-0.963988
Apz-Plc	941000025346694	-0.900898	1.5029	2.39512	-1.02236	-0.785617	0.488156	-1.64516	1.20409	0.507749	0.042844	0.194185	-0.420076	-1.29953	0.296646	-0.433079	-0.595899	-0.117454	-1.44507	-0.677737
Apz-Spl	941000025346703	-0.768995	2.06096	-0.421986	-0.053285	1.76836	0.494891	-0.300362	1.47577	1.80182	0.458867	0.762609	1.72741	0.910879	-1.45075	-0.722634	-0.122697	-0.729807	0.358429	-0.339055
Apz-Plc	941000025346705	-0.787799	-0.136322	0.380731	-1.29744	1.02326	0.373692	0.0736571	0.264621	0.358575	1.23599	-0.38838	-0.925475	-0.541019	-0.322341	0.32894	0.0434239	-0.761779	-1.32849	-0.795359
Apz-Plc	941000025346720	-0.2854	0.503805	0.29789	-0.12513	0.0308499	-0.251165	-0.616746	-0.242564	0.104464	-0.0955981	0.421722	-0.367207	-0.0788112	1.28829	1.00809	0.831699	-0.214763	-0.68468	-0.347611
Apz-Plc	941000025346729	-1.0334	1.19047	-1.8345	-0.949393	3.99177	0.55612	-1.04998	0.0853502	0.925665	1.45241	1.68657	0.0267624	0.483207	0.189159	0.760908	0.195209	0.914308	0.856863	0.217296
Apz-Plc	941000025346736	-0.76391	2.12039	0.306146	-0.108243	1.32762	-0.340642	0.76431	0.947369	1.50669	-0.342804	0.712893	1.4949	0.818909	-1.90998	-0.815699	-0.437816	-0.831684	0.410781	0.75064
Apz-Spl	941000025346751	-0.564141	1.1126	-0.278835	0.542384	1.07625	0.46036	-0.121547	-0.12818	-0.49658	-0.116217	0.0828497	1.06573	-1.50041	-1.22496	0.593971	-1.62632	-0.374643	1.2935	-0.38523
Apz-Spl	941000025346754	-0.499296	0.514809	0.681793	-0.257652	2.17868	0.689222	-0.455363	-0.749887	-1.99185	-1.31074	-0.696518	1.74692	0.0885236	0.273212	-0.136357	0.484919	0.134917	-0.855937	-0.35497
Apz-Plc	941000025346759	-0.835634	-0.574638	-0.0819671	-0.829805	0.6881	-0.609976	-1.37089	-1.09629	0.659006	1.11683	1.14914	2.83766	0.685395	1.42261	1.18614	1.05993	0.231828	0.410929	-0.828784
Apz-Plc	941000025346762	-0.633693	0.701241	0.110686	-1.03507	1.26201	0.424825	-0.586519	0.25994	1.05991	0.542766	0.869327	-0.280247	0.238646	0.373433	0.762911	0.860316	0.743249	0.656051	-0.255815
Apz-Plc	941000025346785	0.344804	0.0817468	-0.28857	-0.908033	0.450878	0.665397	-0.399835	0.0563989	0.842331	0.868675	1.51297	1.63851	0.545854	-0.800961	0.306025	0.472653	0.362755	-0.0108182	-0.553888
Apz-Plc	941000025346787	-1.17417	0.597079	-0.942081	-0.808661	0.638013	-2.51385	-1.64124	-0.395408	0.0986071	1.00293	0.527536	1.25586	-0.381063	0.724189	0.818758	-0.224853	-0.413124	-0.569086	-1.01632
Apz-Spl	941000025346790	-0.561543	2.13048	-0.720766	-0.842429	0.0664301	0.483319	-0.252776	0.482838	-0.821728	-1.00524	-0.656676	0.248437	1.51015	0.221005	-0.391936	0.557083	-1.00301	-1.28402	-0.832291
Apz-Plc	941000025346792	-0.814199	1.12538	-0.281798	-0.094118	1.01347	-2.77696	-1.16805	-0.695971	0.982357	1.47121	1.81566	0.125364	0.391607	0.194792	-0.052215	0.284914	1.02422	-0.166116	-0.426644
Apz-Spl	941000025346898	0.891417	-0.969308	0.0688719	0.242244	-0.0161918	0.624186	1.10455	1.45988	1.6571	0.491135	0.325086	1.08801	0.223577	0.648908	0.93079	1.16245	0.217153	1.8909	1.45981
Apz-Spl	941000025346922	-0.208708	-0.0860967	1.18662	-0.317831	0.658377	0.662096	1.11728	-0.553976	0.575379	0.76892	0.563927	-0.48891	0.794873	0.0757549	-0.0427397	0.0557311	-0.789128	0.870155	-0.0846247
Apz-Spl	941000025346988	-0.837472	0.717352	-0.028104	-0.963264	0.833769	0.141582	-0.524221	0.580291	0.934728	1.42466	0.552201	0.576192	0.275669	-0.4484	-0.275105	0.0969871	0.702849	0.0691489	-0.294053
Apz-Spl	941000025346990	-0.134904	0.422036	1.01482	-0.183559	0.573155	0.529526	0.244635	-0.101091	0.23352	0.870834	0.509571	-0.242619	0.173932	-0.775546	-1.06126	-0.404524	0.0238265	-0.884378	-0.0369945
Apz-Spl	941000025347030	-0.721526	-0.0765971	0.943773	-0.39417	-1.01488	0.074099	0.214237	-0.24867	0.763108	1.34423	0.885666	0.340394	-0.0601114	0.248104	0.949665	0.872321	-0.0918402	-0.430062	-0.355126
Apz-Spl	941000025347035	-0.562403	0.132206	-0.531775	-0.638894	-1.62455	0.410662	-0.252867	-1.86701	0.181333	0.728494	0.867457	-0.515465	0.673011	-1.10285	-1.08743	-0.144619	0.402173	-0.849772	-1.13347
Apz-Spl	941000025347039	-0.666056	0.980141	-1.2495	-0.549392	0.505899	0.495672	-0.193602	-1.37909	1.32525	-0.151158	0.612069	0.328249	-0.126879	-2.78649	-2.37816	-0.457861	-2.38995	-0.017511	2.73005
Apz-Spl	941000025347280	-0.818214	0.848495	-0.443947	0.205794	-0.309496	-0.0245241	-0.0597435	0.00260735	-0.67514	-0.615396	-0.632149	2.22305	0.00741286	0.544465	0.515654	0.464932	-1.97904	-1.01898	0.0919335
Apz-Spl	941000025347288	-0.498691	0.463032	-0.135695	-0.579652	-0.426385	0.534588	-0.919947	0.101271	-0.181895	1.85975	1.40372	1.25181	0.749791	-1.22957	0.122777	0.0325106	1.12353	0.202058	-0.103069
Apz-Spl	941000025348319	-0.787536	0.470825	0.466616	-0.84824	-0.456388	0.363304	-0.53662	0.560872	0.000476855	-0.45257	-0.70331	0.944008	-0.984467	0.835788	0.736721	0.711718	0.277771	-0.263807	0.0695908
Apz-Spl	941000025348323	-0.42815	0.912605	-0.168287	-0.379861	0.107514	0.625966	0.0431956	-1.52423	1.6313	-0.774397	-0.335261	-0.562168	-0.524918	0.418087	0.736792	0.50265	-0.227685	-1.36351	-1.19461
Apz-Spl	941000025348336	-1.04298	1.53447	-0.213394	-0.370426	-1.42839	0.547986	-1.27945	-0.0175604	-0.0989309	0.880443	0.368922	-0.275837	-1.25885	0.264418	-0.0248536	-0.939592	-0.552323	0.0581535	-0.531865
Apz-Spl	941000025348377	-1.07081	0.362368	-0.273118	-1.0442	-0.815047	0.380074	-0.587804	-0.392482	-0.905075	-1.06983	0.761379	1.14157	0.472138	-0.00509469	0.829066	0.787441	0.222039	2.44138	-0.655415
Apz-Spl	941000025348382	-1.05211	0.694519	-0.580137	-0.251895	-0.983109	0.600197	-0.552058	-0.759516	0.224048	1.83294	1.55835	0.558736	-1.07201	0.892582	0.709796	0.10294	-0.442318	0.572454	-0.614866
Apz-Spl	941000025348391	-0.295248	-0.273968	1.30105	-0.717389	-1.44183	0.627423	-0.317118	-0.665903	0.401794	0.0151075	0.515724	-0.466247	-0.332001	1.16873	1.21298	0.952382	-0.758138	0.12876	0.79515
Apz-Spl	941000025348405	-0.448259	-0.145775	-2.10161	-0.467556	0.322152	0.516483	-0.976486	-0.395676	-1.10243	-0.196192	0.207826	-0.250692	-0.0760543	0.252068	0.744306	0.943891	-0.21272	1.43122	-0.25165
Apz-Plc	941000025348419	-1.11256	1.94054	1.07195	-0.6278	-0.231789	-0.895096	-0.965018	-0.973971	1.29833	0.660567	0.912305	2.45416	-0.476466	0.763906	1.04927	0.791665	-0.228482	-0.829921	-0.459935
Apz-Plc	941000025348422	-0.757294	1.35131	0.0054337	-0.38124	-0.280757	0.71018	-1.25298	0.635788	-2.08959	0.619696	0.804812	0.0170847	-1.47546	0.528825	-1.27874	-0.625834	0.515983	-0.0248197	-0.175623
Apz-Plc	941000025348424	-1.10783	0.319685	-0.824649	-0.95033	1.41494	-2.75654	-0.966959	-0.369772	-0.994654	0.28996	2.0159	0.422124	-0.541288	1.64026	1.13899	0.852532	0.46567	-1.01071	-1.0529
Apz-Plc	941000025348426	-0.994221	0.0212868	-0.16553	-0.57289	0.420195	-0.210123	-0.48796	-2.12947	1.01031	0.507301	0.342745	-0.414152	1.52377	-0.484976	1.01856	0.80317	-0.271226	1.96115	0.250622
Apz-Plc	941000025348435	-1.32526	1.62973	-0.820666	-1.2862	0.982049	0.203131	-0.87996	-0.714028	-1.31899	-0.075995	0.168559	1.45445	-1.39779	0.920431	0.536611	0.330627	0.703496	0.792667	-0.0370722
Apz-Plc	941000025348439	-0.569412	-0.327738	-1.77999	-0.649011	-0.215411	-0.212015	-1.43472	-0.873072	-0.099773	1.20552	0.695609	-0.0652728	-0.738067	1.38938	0.883755	1.04837	0.892801	-0.448266	-0.701147

## Sheet: Suppl. Weight Data
RFID	Group	Age [d]	Weight [g]
900200000634145	Plc-Spl	33	17.3
900200000634145	Plc-Spl	44	19.8
900200000634145	Plc-Spl	53	22.4
900200000634145	Plc-Spl	72	25.1
900200000634145	Plc-Spl	89	27.1
900200000634145	Plc-Spl	100	28.2
900200000634607	Plc-Spl	32	17.1
900200000634607	Plc-Spl	43	19
900200000634607	Plc-Spl	52	21.2
900200000634607	Plc-Spl	71	23.2
900200000634607	Plc-Spl	88	24
900200000634607	Plc-Spl	99	26.8
900200000635022	Plc-Spl	32	19
900200000635022	Plc-Spl	43	21
900200000635022	Plc-Spl	52	23.2
900200000635022	Plc-Spl	71	24.2
900200000635022	Plc-Spl	88	26.1
900200000635022	Plc-Spl	99	27.7
276094180149492	Plc-Spl	32	20.3
276094180149492	Plc-Spl	43	21.8
276094180149492	Plc-Spl	52	24.1
276094180149496	Plc-Spl	32	18.8
276094180149496	Plc-Spl	43	19.5
276094180149496	Plc-Spl	52	21.9
900200000632733	Plc-Spl	32	21.1
900200000632733	Plc-Spl	43	23
900200000632733	Plc-Spl	52	25.3
900200000632733	Plc-Spl	71	27.2
900200000632733	Plc-Spl	88	27.3
900200000632733	Plc-Spl	99	29.5
900200000634653	Plc-Spl	32	17.6
900200000634653	Plc-Spl	43	19.5
900200000634653	Plc-Spl	52	22
900200000634653	Plc-Spl	71	21.8
900200000634653	Plc-Spl	88	24.1
900200000634653	Plc-Spl	99	25.4
276094180149586	Plc-Spl	31	17.8
276094180149586	Plc-Spl	42	18.1
276094180149586	Plc-Spl	51	21.7
900200000632184	Plc-Spl	31	16.2
900200000632184	Plc-Spl	42	18.8
900200000632184	Plc-Spl	51	21.6
900200000632184	Plc-Spl	70	22.8
900200000632184	Plc-Spl	87	24.2
900200000632184	Plc-Spl	98	25.7
900200000633068	Plc-Spl	31	16.2
900200000633068	Plc-Spl	42	18.3
900200000633068	Plc-Spl	51	21
900200000633068	Plc-Spl	70	21.8
900200000633068	Plc-Spl	87	24.8
900200000633068	Plc-Spl	98	25.8
900200000632816	Plc-Spl	31	16.3
900200000632816	Plc-Spl	42	18
900200000632816	Plc-Spl	51	20.1
900200000632816	Plc-Spl	70	21.1
900200000632816	Plc-Spl	87	20.5
900200000632816	Plc-Spl	98	21
900200000634140	Plc-Plc	31	15
900200000634140	Plc-Plc	42	17.7
900200000634140	Plc-Plc	51	20
900200000634140	Plc-Plc	70	22.1
900200000634140	Plc-Plc	87	22.1
900200000634140	Plc-Plc	98	23.9
900200000635020	Plc-Plc	30	14.4
900200000635020	Plc-Plc	41	17.4
900200000635020	Plc-Plc	50	19.5
900200000635020	Plc-Plc	69	22.1
900200000635020	Plc-Plc	86	21.5
900200000635020	Plc-Plc	97	25.7
276094180149348	Plc-Plc	30	14.1
276094180149348	Plc-Plc	41	17
276094180149348	Plc-Plc	50	19
276094180149348	Plc-Plc	69	23.3
900200000633259	Plc-Plc	30	16.2
900200000633259	Plc-Plc	41	18.8
900200000633259	Plc-Plc	50	21.8
900200000633259	Plc-Plc	69	26
900200000633259	Plc-Plc	86	24.2
900200000633259	Plc-Plc	97	28.2
900200000632312	Plc-Plc	30	18
900200000632312	Plc-Plc	41	20.9
900200000632312	Plc-Plc	50	23.3
900200000632312	Plc-Plc	69	26.2
900200000632312	Plc-Plc	86	25.2
900200000632312	Plc-Plc	97	28.2
900200000635053	Plc-Plc	30	16.7
900200000635053	Plc-Plc	41	21
900200000635053	Plc-Plc	50	25.6
900200000635053	Plc-Plc	69	27.5
900200000635053	Plc-Plc	86	26.6
900200000635053	Plc-Plc	97	29.7
900200000635746	Plc-Plc	29	10.7
900200000635746	Plc-Plc	40	15.9
900200000635746	Plc-Plc	49	18.1
900200000635746	Plc-Plc	68	21.7
900200000635746	Plc-Plc	85	22.8
900200000635746	Plc-Plc	96	25.9
900200000632115	Plc-Plc	29	13.4
900200000632115	Plc-Plc	40	17.6
900200000632115	Plc-Plc	49	20
900200000632115	Plc-Plc	68	23.4
900200000632115	Plc-Plc	85	22.3
900200000632115	Plc-Plc	96	25.8
900200000632516	Plc-Plc	28	18
900200000632516	Plc-Plc	39	21.5
900200000632516	Plc-Plc	48	23.2
900200000632516	Plc-Plc	67	25.9
900200000632516	Plc-Plc	84	24
900200000632516	Plc-Plc	95	27.4
900200000636985	Plc-Plc	28	13.8
900200000636985	Plc-Plc	39	19.1
900200000636985	Plc-Plc	48	20.5
900200000636985	Plc-Plc	67	23.3
900200000636985	Plc-Plc	84	24.8
900200000636985	Plc-Plc	95	26
900200000634512	Plc-Plc	28	14.8
900200000634512	Plc-Plc	39	18.3
900200000634512	Plc-Plc	48	22.2
900200000634512	Plc-Plc	67	26.3
900200000634512	Plc-Plc	84	25.8
900200000634512	Plc-Plc	95	28.1
900200000633715	Plc-Spl	28	15.3
900200000633715	Plc-Spl	39	19.3
900200000633715	Plc-Spl	48	22.4
900200000633715	Plc-Spl	67	24.6
900200000633715	Plc-Spl	84	24.4
900200000633715	Plc-Spl	95	26
900200000636653	Plc-Spl	28	16
900200000636653	Plc-Spl	39	20.8
900200000636653	Plc-Spl	48	24.3
900200000636653	Plc-Spl	67	26
900200000636653	Plc-Spl	84	26.4
900200000636653	Plc-Spl	95	27.2
900200000635404	Plc-Spl	28	12.6
900200000635404	Plc-Spl	39	18.2
900200000635404	Plc-Spl	48	21
900200000635404	Plc-Spl	67	22.8
900200000635404	Plc-Spl	84	23.2
900200000635404	Plc-Spl	95	24.8
900200000633540	Plc-Spl	26	10.4
900200000633540	Plc-Spl	37	17.2
900200000633540	Plc-Spl	46	20.7
900200000633540	Plc-Spl	65	22.8
900200000633540	Plc-Spl	82	24.7
900200000633540	Plc-Spl	93	25.2
900200000634185	Plc-Spl	26	10
900200000634185	Plc-Spl	37	17.5
900200000634185	Plc-Spl	46	21.3
900200000634185	Plc-Spl	65	23.7
900200000634185	Plc-Spl	82	25.1
900200000634185	Plc-Spl	93	26.2
900200000634144	Plc-Spl	28	14
900200000634144	Plc-Spl	39	19.8
900200000634144	Plc-Spl	48	23.1
900200000634144	Plc-Spl	67	26.2
900200000634144	Plc-Spl	84	26.3
900200000634144	Plc-Spl	95	28
900200000633456	Plc-Spl	28	13.9
900200000633456	Plc-Spl	39	19.9
900200000633456	Plc-Spl	48	22.8
900200000633456	Plc-Spl	67	25
900200000633456	Plc-Spl	84	27
900200000633456	Plc-Spl	95	27.7
900200000632244	Plc-Spl	28	13.8
900200000632244	Plc-Spl	39	19.5
900200000632244	Plc-Spl	48	23.4
900200000632244	Plc-Spl	67	26.2
900200000632244	Plc-Spl	84	25
900200000632244	Plc-Spl	95	27
900200000635147	Plc-Spl	28	13.5
900200000635147	Plc-Spl	39	20
900200000635147	Plc-Spl	48	23
900200000635147	Plc-Spl	67	26.2
900200000635147	Plc-Spl	84	26.5
900200000635147	Plc-Spl	95	27.6
900200000632754	Plc-Spl	28	12.8
900200000632754	Plc-Spl	39	18.7
900200000632754	Plc-Spl	48	21.9
900200000632754	Plc-Spl	67	24.5
900200000632754	Plc-Spl	84	24.6
900200000632754	Plc-Spl	95	26.8
900200000635446	Plc-Spl	28	13.9
900200000635446	Plc-Spl	39	18.5
900200000635446	Plc-Spl	48	21.5
900200000635446	Plc-Spl	67	24.4
900200000635446	Plc-Spl	84	25.2
900200000635446	Plc-Spl	95	27.3
900200000633174	Plc-Plc	28	13.5
900200000633174	Plc-Plc	39	19
900200000633174	Plc-Plc	48	20.6
900200000633174	Plc-Plc	67	22.2
900200000633174	Plc-Plc	84	26.8
900200000633174	Plc-Plc	95	28.1
276094180143990	Plc-Plc	28	16.1
276094180143990	Plc-Plc	39	20.4
276094180143990	Plc-Plc	48	22.6
900200000634785	Plc-Plc	28	16.7
900200000634785	Plc-Plc	39	21.5
900200000634785	Plc-Plc	48	22.5
900200000634785	Plc-Plc	67	23
900200000634785	Plc-Plc	84	24.7
900200000634785	Plc-Plc	95	25.7
900200000632843	Plc-Plc	28	16.4
900200000632843	Plc-Plc	39	21.2
900200000632843	Plc-Plc	48	22.1
900200000632843	Plc-Plc	67	23.9
900200000632843	Plc-Plc	84	26.3
900200000632843	Plc-Plc	95	27
900200000633899	Plc-Plc	28	15.3
900200000633899	Plc-Plc	39	18.7
900200000633899	Plc-Plc	48	20.7
900200000633899	Plc-Plc	67	22.2
900200000633899	Plc-Plc	84	23.3
900200000633899	Plc-Plc	95	25
900200000634534	Plc-Plc	28	13.1
900200000634534	Plc-Plc	39	18.6
900200000634534	Plc-Plc	48	22
900200000634534	Plc-Plc	67	22.5
900200000634534	Plc-Plc	84	24.8
900200000634534	Plc-Plc	95	25.9
900200000632525	Plc-Plc	26	12.7
900200000632525	Plc-Plc	37	18
900200000632525	Plc-Plc	46	20.2
900200000632525	Plc-Plc	65	23.7
900200000632525	Plc-Plc	82	25.7
900200000632525	Plc-Plc	93	27
900200000633378	Plc-Plc	26	13.5
900200000633378	Plc-Plc	37	18.8
900200000633378	Plc-Plc	46	20
900200000633378	Plc-Plc	65	22.8
900200000633378	Plc-Plc	82	25.6
900200000633378	Plc-Plc	93	26.1
900200000633562	Plc-Plc	26	13.4
900200000633562	Plc-Plc	37	17.8
900200000633562	Plc-Plc	46	19.9
900200000633562	Plc-Plc	65	22.8
900200000633562	Plc-Plc	82	25.3
900200000633562	Plc-Plc	93	26.2
900200000634529	Plc-Plc	26	13
900200000634529	Plc-Plc	37	17.5
900200000634529	Plc-Plc	46	19.3
900200000634529	Plc-Plc	65	21.4
900200000634529	Plc-Plc	82	24.6
900200000634529	Plc-Plc	93	25
941000025346790	Apz-Spl	33	17
941000025346790	Apz-Spl	44	19.3
941000025346790	Apz-Spl	53	20.4
941000025346790	Apz-Spl	67	22.4
941000025346790	Apz-Spl	84	22.8
941000025346790	Apz-Spl	92	23.4
941000025346790	Apz-Spl	101	24.4
941000025348405	Apz-Spl	33	16.7
941000025348405	Apz-Spl	44	19.4
941000025348405	Apz-Spl	53	21
941000025348405	Apz-Spl	67	24.7
941000025348405	Apz-Spl	84	26
941000025348405	Apz-Spl	92	26.1
941000025348405	Apz-Spl	101	26.6
941000025348319	Apz-Spl	33	17.1
941000025348319	Apz-Spl	44	19.9
941000025348319	Apz-Spl	53	21.8
941000025348319	Apz-Spl	67	24.2
941000025348319	Apz-Spl	84	23.2
941000025348319	Apz-Spl	92	25
941000025348319	Apz-Spl	101	26.7
941000025346751	Apz-Spl	33	17.6
941000025346751	Apz-Spl	44	19.2
941000025346751	Apz-Spl	53	21.3
941000025346751	Apz-Spl	67	23
941000025346751	Apz-Spl	84	22.5
941000025346751	Apz-Spl	92	23.2
941000025346751	Apz-Spl	101	24
941000025346703	Apz-Spl	33	18
941000025346703	Apz-Spl	44	20
941000025346703	Apz-Spl	53	21.5
941000025346703	Apz-Spl	67	23.8
941000025346703	Apz-Spl	84	23.4
941000025346703	Apz-Spl	92	24.4
941000025346703	Apz-Spl	101	25.5
941000025346754	Apz-Spl	33	16.7
941000025346754	Apz-Spl	44	19.7
941000025346754	Apz-Spl	53	22.4
941000025346754	Apz-Spl	67	25.9
941000025346754	Apz-Spl	84	26.6
941000025346754	Apz-Spl	92	26.9
941000025346754	Apz-Spl	101	28.2
941000025347035	Apz-Spl	33	14.6
941000025347035	Apz-Spl	44	18.8
941000025347035	Apz-Spl	53	20.6
941000025347035	Apz-Spl	67	24.3
941000025347035	Apz-Spl	84	26
941000025347035	Apz-Spl	92	26.6
941000025347035	Apz-Spl	101	27.4
941000025346988	Apz-Spl	32	19.6
941000025346988	Apz-Spl	43	21.4
941000025346988	Apz-Spl	52	23
941000025346988	Apz-Spl	66	25
941000025346988	Apz-Spl	83	25.2
941000025346988	Apz-Spl	91	25.7
941000025346988	Apz-Spl	100	26.5
941000025348377	Apz-Spl	32	20.8
941000025348377	Apz-Spl	43	24
941000025348377	Apz-Spl	52	26.3
941000025348377	Apz-Spl	66	29.4
941000025348377	Apz-Spl	83	30.2
941000025348377	Apz-Spl	91	30
941000025348377	Apz-Spl	100	31
941000025347280	Apz-Spl	32	20.2
941000025347280	Apz-Spl	43	21.5
941000025347280	Apz-Spl	52	22.2
941000025347280	Apz-Spl	66	27.8
941000025347280	Apz-Spl	83	27.7
941000025347280	Apz-Spl	91	29
941000025347280	Apz-Spl	100	30.3
941000025348323	Apz-Spl	32	17.2
941000025348323	Apz-Spl	43	19.7
941000025348323	Apz-Spl	52	22.3
941000025348323	Apz-Spl	66	25
941000025348323	Apz-Spl	83	26.6
941000025348323	Apz-Spl	91	27.5
941000025348323	Apz-Spl	100	28.3
941000025347288	Apz-Spl	32	17.9
941000025347288	Apz-Spl	43	19.4
941000025347288	Apz-Spl	52	20.7
941000025347288	Apz-Spl	66	24.6
941000025347288	Apz-Spl	83	25.8
941000025347288	Apz-Spl	91	25.8
941000025347288	Apz-Spl	100	27.2
941000025346990	Apz-Spl	32	17.6
941000025346990	Apz-Spl	43	20
941000025346990	Apz-Spl	52	21.4
941000025346990	Apz-Spl	66	24.3
941000025346990	Apz-Spl	83	24.3
941000025346990	Apz-Spl	91	24.8
941000025346990	Apz-Spl	100	25.1
941000025347030	Apz-Spl	32	17.7
941000025347030	Apz-Spl	43	19.5
941000025347030	Apz-Spl	52	22
941000025347030	Apz-Spl	66	24.6
941000025347030	Apz-Spl	83	24.9
941000025347030	Apz-Spl	91	25.3
941000025347030	Apz-Spl	100	26.5
941000025348336	Apz-Spl	32	17.4
941000025348336	Apz-Spl	43	21.3
941000025348336	Apz-Spl	52	23.2
941000025348336	Apz-Spl	66	26.2
941000025348336	Apz-Spl	83	26.6
941000025348336	Apz-Spl	91	27.1
941000025348336	Apz-Spl	100	28
941000025344880	Apz-Plc	32	17.6
941000025344880	Apz-Plc	43	19.4
941000025344880	Apz-Plc	52	21.8
941000025344880	Apz-Plc	66	24.7
941000025344880	Apz-Plc	83	25.1
941000025344880	Apz-Plc	91	26.2
941000025344880	Apz-Plc	100	26.9
941000025346736	Apz-Plc	32	18.1
941000025346736	Apz-Plc	43	18
941000025346736	Apz-Plc	52	20.3
941000025346736	Apz-Plc	66	23.3
941000025346736	Apz-Plc	83	23.5
941000025346736	Apz-Plc	91	24.1
941000025346736	Apz-Plc	100	25.7
941000025346720	Apz-Plc	32	16.8
941000025346720	Apz-Plc	43	18.7
941000025346720	Apz-Plc	52	22
941000025346720	Apz-Plc	66	24.6
941000025346720	Apz-Plc	83	25.2
941000025346720	Apz-Plc	91	25.2
941000025346720	Apz-Plc	100	26.5
941000025348424	Apz-Plc	32	18.1
941000025348424	Apz-Plc	43	22
941000025348424	Apz-Plc	52	24.4
941000025348424	Apz-Plc	66	28
941000025348424	Apz-Plc	83	29.7
941000025348424	Apz-Plc	91	30.3
941000025348424	Apz-Plc	100	30.8
941000025346759	Apz-Plc	32	18.1
941000025346759	Apz-Plc	43	20.9
941000025346759	Apz-Plc	52	24.2
941000025346759	Apz-Plc	66	27
941000025346759	Apz-Plc	83	27.6
941000025346759	Apz-Plc	91	27.5
941000025346759	Apz-Plc	100	28.4
941000025348419	Apz-Plc	32	18.8
941000025348419	Apz-Plc	43	19.4
941000025348419	Apz-Plc	52	21.7
941000025348419	Apz-Plc	66	25.3
941000025348419	Apz-Plc	83	26.7
941000025348419	Apz-Plc	91	26.4
941000025348419	Apz-Plc	100	27.4
941000025345229	Apz-Plc	32	19.5
941000025345229	Apz-Plc	43	20.3
941000025345229	Apz-Plc	52	22.4
941000025345229	Apz-Plc	66	25.9
941000025345229	Apz-Plc	83	26.4
941000025345229	Apz-Plc	91	27.1
941000025345229	Apz-Plc	100	27.9
941000025348435	Apz-Plc	32	15
941000025348435	Apz-Plc	43	18.8
941000025348435	Apz-Plc	52	21.2
941000025348435	Apz-Plc	66	24.9
941000025348435	Apz-Plc	83	26
941000025348435	Apz-Plc	91	26.6
941000025348435	Apz-Plc	100	27
941000025348439	Apz-Plc	31	18.4
941000025348439	Apz-Plc	42	19.5
941000025348439	Apz-Plc	51	21.7
941000025348439	Apz-Plc	65	25.6
941000025348439	Apz-Plc	82	27.4
941000025348439	Apz-Plc	90	27.5
941000025348439	Apz-Plc	99	28
941000025348422	Apz-Plc	31	17.9
941000025348422	Apz-Plc	42	19.2
941000025348422	Apz-Plc	51	22.1
941000025348422	Apz-Plc	65	25
941000025348422	Apz-Plc	82	26.4
941000025348422	Apz-Plc	90	26.5
941000025348422	Apz-Plc	99	26.8
941000025346787	Apz-Plc	31	17.3
941000025346787	Apz-Plc	42	18.9
941000025346787	Apz-Plc	51	21.5
941000025346787	Apz-Plc	65	24.4
941000025346787	Apz-Plc	82	24.5
941000025346787	Apz-Plc	90	25.3
941000025346787	Apz-Plc	99	26.6
941000025348426	Apz-Plc	31	15.1
941000025348426	Apz-Plc	42	18.4
941000025348426	Apz-Plc	51	20.5
941000025348426	Apz-Plc	65	24.2
941000025348426	Apz-Plc	82	25.5
941000025348426	Apz-Plc	90	25.6
941000025348426	Apz-Plc	99	26.3
941000025346678	Apz-Plc	31	15.9
941000025346678	Apz-Plc	42	19
941000025346678	Apz-Plc	51	21.9
941000025346678	Apz-Plc	65	26.1
941000025346678	Apz-Plc	82	27.5
941000025346678	Apz-Plc	90	27.5
941000025346678	Apz-Plc	99	28.6
941000025345029	Apz-Plc	31	17.2
941000025345029	Apz-Plc	42	20.1
941000025345029	Apz-Plc	51	21.4
941000025345029	Apz-Plc	65	25.8
941000025345029	Apz-Plc	82	27.1
941000025345029	Apz-Plc	90	27.1
941000025345029	Apz-Plc	99	28.4
941000025346792	Apz-Plc	31	14.5
941000025346792	Apz-Plc	42	17.9
941000025346792	Apz-Plc	51	20.1
941000025346792	Apz-Plc	65	23.6
941000025346792	Apz-Plc	82	25.7
941000025346792	Apz-Plc	90	26.4
941000025346792	Apz-Plc	99	26.3
941000025348382	Apz-Spl	30	16.9
941000025348382	Apz-Spl	41	20.9
941000025348382	Apz-Spl	50	23.1
941000025348382	Apz-Spl	64	25.8
941000025348382	Apz-Spl	81	26.9
941000025348382	Apz-Spl	89	27.4
941000025348382	Apz-Spl	98	29.4
941000025346469	Apz-Spl	30	16.9
941000025346469	Apz-Spl	41	19.7
941000025346469	Apz-Spl	50	22
941000025346469	Apz-Spl	64	25.2
941000025346469	Apz-Spl	81	26.4
941000025346469	Apz-Spl	89	27.4
941000025346469	Apz-Spl	98	28.1
941000025346476	Apz-Spl	30	16.7
941000025346476	Apz-Spl	41	20.2
941000025346476	Apz-Spl	50	22.6
941000025346476	Apz-Spl	64	25.3
941000025346476	Apz-Spl	81	25.8
941000025346476	Apz-Spl	89	26
941000025346476	Apz-Spl	98	27
941000025345291	Apz-Spl	30	14.4
941000025345291	Apz-Spl	41	17.6
941000025345291	Apz-Spl	50	18.9
941000025345291	Apz-Spl	64	21.6
941000025345291	Apz-Spl	81	22.7
941000025345291	Apz-Spl	89	23.9
941000025345291	Apz-Spl	98	26.4
941000025346578	Apz-Spl	30	17.3
941000025346578	Apz-Spl	41	19.6
941000025346578	Apz-Spl	50	22.1
941000025346578	Apz-Spl	64	24.5
941000025346578	Apz-Spl	81	24.1
941000025346578	Apz-Spl	89	25.1
941000025346578	Apz-Spl	98	26.6
941000025346577	Apz-Spl	30	17.8
941000025346577	Apz-Spl	41	19.2
941000025346577	Apz-Spl	50	21.8
941000025346577	Apz-Spl	64	24.7
941000025346577	Apz-Spl	81	23.9
941000025346577	Apz-Spl	89	24.5
941000025346577	Apz-Spl	98	26.7
941000025346548	Apz-Spl	30	16.7
941000025346548	Apz-Spl	41	18.8
941000025346548	Apz-Spl	50	21.8
941000025346548	Apz-Spl	64	23.9
941000025346548	Apz-Spl	81	24.6
941000025346548	Apz-Spl	89	25.5
941000025346548	Apz-Spl	98	26.6
941000025348391	Apz-Spl	30	18.3
941000025348391	Apz-Spl	41	21.8
941000025348391	Apz-Spl	50	24.2
941000025348391	Apz-Spl	64	26.2
941000025348391	Apz-Spl	81	25.4
941000025348391	Apz-Spl	89	25.6
941000025348391	Apz-Spl	98	28
941000025346922	Apz-Spl	30	17.1
941000025346922	Apz-Spl	41	19.4
941000025346922	Apz-Spl	50	21.8
941000025346922	Apz-Spl	64	25.6
941000025346922	Apz-Spl	81	24.8
941000025346922	Apz-Spl	89	25.3
941000025346922	Apz-Spl	98	27.2
941000025346497	Apz-Spl	30	18.9
941000025346497	Apz-Spl	41	19.5
941000025346497	Apz-Spl	50	22.4
941000025346497	Apz-Spl	64	25.7
941000025346497	Apz-Spl	81	25.7
941000025346497	Apz-Spl	89	26
941000025346497	Apz-Spl	98	27.3
941000025346536	Apz-Spl	30	16.9
941000025346536	Apz-Spl	41	19.8
941000025346536	Apz-Spl	50	21.8
941000025346536	Apz-Spl	64	24.2
941000025346536	Apz-Spl	81	25.1
941000025346536	Apz-Spl	89	25
941000025346536	Apz-Spl	98	26.3
941000025346898	Apz-Spl	30	15.6
941000025346898	Apz-Spl	41	17.8
941000025346898	Apz-Spl	50	19.7
941000025346898	Apz-Spl	64	21.7
941000025346898	Apz-Spl	81	21.1
941000025346898	Apz-Spl	89	22.3
941000025346898	Apz-Spl	98	24.4
941000025346489	Apz-Spl	30	16.4
941000025346489	Apz-Spl	41	19.5
941000025346489	Apz-Spl	50	21.5
941000025346489	Apz-Spl	64	24.4
941000025346489	Apz-Spl	81	23.5
941000025346489	Apz-Spl	89	25.2
941000025346489	Apz-Spl	98	26.2
941000025347039	Apz-Spl	30	18
941000025347039	Apz-Spl	41	19.5
941000025347039	Apz-Spl	50	20.7
941000025347039	Apz-Spl	64	23.7
941000025347039	Apz-Spl	81	24
941000025347039	Apz-Spl	89	24.7
941000025347039	Apz-Spl	98	26.6
941000025346549	Apz-Spl	30	15.2
941000025346549	Apz-Spl	41	17.8
941000025346549	Apz-Spl	50	19.4
941000025346549	Apz-Spl	64	22
941000025346549	Apz-Spl	81	22.4
941000025346549	Apz-Spl	89	22.1
941000025346549	Apz-Spl	98	24
941000025346694	Apz-Plc	30	15.8
941000025346694	Apz-Plc	41	19.1
941000025346694	Apz-Plc	50	23.1
941000025346694	Apz-Plc	64	26.4
941000025346694	Apz-Plc	81	27.9
941000025346694	Apz-Plc	89	28
941000025346694	Apz-Plc	98	29.7
941000025346504	Apz-Plc	30	16.1
941000025346504	Apz-Plc	41	20.8
941000025346504	Apz-Plc	50	23.6
941000025346504	Apz-Plc	64	26.2
941000025346504	Apz-Plc	81	28.2
941000025346504	Apz-Plc	89	28.6
941000025346504	Apz-Plc	98	28.9
941000025346626	Apz-Plc	30	15.3
941000025346626	Apz-Plc	41	19.5
941000025346626	Apz-Plc	50	22.3
941000025346626	Apz-Plc	64	25
941000025346626	Apz-Plc	81	26.2
941000025346626	Apz-Plc	89	27.1
941000025346626	Apz-Plc	98	28.4
941000025346609	Apz-Plc	30	16.4
941000025346609	Apz-Plc	41	21.4
941000025346609	Apz-Plc	50	23.2
941000025346609	Apz-Plc	64	25.9
941000025346609	Apz-Plc	81	28
941000025346609	Apz-Plc	89	28
941000025346609	Apz-Plc	98	29
941000025346705	Apz-Plc	30	14.2
941000025346705	Apz-Plc	41	18.6
941000025346705	Apz-Plc	50	20.5
941000025346705	Apz-Plc	64	23.4
941000025346705	Apz-Plc	81	24.8
941000025346705	Apz-Plc	89	25.4
941000025346705	Apz-Plc	98	25.9
941000025346633	Apz-Plc	30	13.7
941000025346633	Apz-Plc	41	18.8
941000025346633	Apz-Plc	50	21.8
941000025346633	Apz-Plc	64	24.8
941000025346633	Apz-Plc	81	26.4
941000025346633	Apz-Plc	89	27.1
941000025346633	Apz-Plc	98	27.8
941000025346658	Apz-Plc	30	16.7
941000025346658	Apz-Plc	41	21.7
941000025346658	Apz-Plc	50	24.3
941000025346658	Apz-Plc	64	27
941000025346658	Apz-Plc	81	28
941000025346658	Apz-Plc	89	29.1
941000025346658	Apz-Plc	98	30
941000025346598	Apz-Plc	30	16.7
941000025346598	Apz-Plc	41	20.7
941000025346598	Apz-Plc	50	23.8
941000025346598	Apz-Plc	64	26.2
941000025346598	Apz-Plc	81	28.1
941000025346598	Apz-Plc	89	28
941000025346598	Apz-Plc	98	29.2
941000025346674	Apz-Plc	30	13.3
941000025346674	Apz-Plc	41	17.1
941000025346674	Apz-Plc	50	18.5
941000025346674	Apz-Plc	64	21
941000025346674	Apz-Plc	81	22.8
941000025346674	Apz-Plc	89	24.3
941000025346674	Apz-Plc	98	25.3
941000025346630	Apz-Plc	30	10.7
941000025346630	Apz-Plc	41	17
941000025346630	Apz-Plc	50	20
941000025346630	Apz-Plc	64	22.8
941000025346630	Apz-Plc	81	24
941000025346630	Apz-Plc	89	24.2
941000025346630	Apz-Plc	98	25.1
941000025346594	Apz-Plc	30	12.1
941000025346594	Apz-Plc	41	17.9
941000025346594	Apz-Plc	50	19.5
941000025346594	Apz-Plc	64	23.4
941000025346594	Apz-Plc	81	25.1
941000025346594	Apz-Plc	89	25.9
941000025346594	Apz-Plc	98	26.7
941000025346785	Apz-Plc	30	12.2
941000025346785	Apz-Plc	41	17.8
941000025346785	Apz-Plc	50	19.6
941000025346785	Apz-Plc	64	22.8
941000025346785	Apz-Plc	81	24.8
941000025346785	Apz-Plc	89	25.5
941000025346785	Apz-Plc	98	26.4
941000025346762	Apz-Plc	28	11.5
941000025346762	Apz-Plc	39	17
941000025346762	Apz-Plc	48	19.8
941000025346762	Apz-Plc	62	23.1
941000025346762	Apz-Plc	79	24
941000025346762	Apz-Plc	87	24.2
941000025346762	Apz-Plc	96	25.3
941000025346729	Apz-Plc	28	11.7
941000025346729	Apz-Plc	39	17.9
941000025346729	Apz-Plc	48	19.6
941000025346729	Apz-Plc	62	23.2
941000025346729	Apz-Plc	79	24.6
941000025346729	Apz-Plc	87	25.1
941000025346729	Apz-Plc	96	26
941000025346662	Apz-Plc	28	13.7
941000025346662	Apz-Plc	39	19.1
941000025346662	Apz-Plc	48	22
941000025346662	Apz-Plc	62	25.2
941000025346662	Apz-Plc	79	26.5
941000025346662	Apz-Plc	87	27.2
941000025346662	Apz-Plc	96	28.2

## Sheet: Suppl. Drinking Data
Animal	Group	LickRate
900200000632115	Plc_Plc	33.5263
900200000632184	Spl_Plc	62.661
900200000632244	Spl_Plc	58.8389
900200000632312	Plc_Plc	38.2763
900200000632516	Plc_Plc	47.5253
900200000632525	Plc_Plc	69.3945
900200000632733	Spl_Plc	62.6754
900200000632754	Spl_Plc	58.1436
900200000632816	Spl_Plc	76.772
900200000632843	Plc_Plc	52.877
900200000633068	Spl_Plc	60.3343
900200000633174	Plc_Plc	83.9759
900200000633259	Plc_Plc	42.8621
900200000633378	Plc_Plc	51.3737
900200000633456	Spl_Plc	67.4859
900200000633540	Spl_Plc	63.3768
900200000633562	Plc_Plc	79.8038
900200000633715	Spl_Plc	43.5659
900200000633899	Plc_Plc	64.7794
900200000634140	Plc_Plc	39.0564
900200000634144	Spl_Plc	75.1347
900200000634145	Spl_Plc	91.7881
900200000634185	Spl_Plc	61.6822
900200000634512	Plc_Plc	50.1125
900200000634529	Plc_Plc	51.6633
900200000634534	Plc_Plc	56.7663
900200000634607	Spl_Plc	55.166
900200000634622	Plc_Plc	152.551
900200000634653	Spl_Plc	53.089
900200000634785	Plc_Plc	40.0928
900200000635020	Plc_Plc	52.8661
900200000635022	Spl_Plc	55.7405
900200000635053	Plc_Plc	46.2904
900200000635147	Spl_Plc	61.2198
900200000635404	Spl_Plc	56.0252
900200000635446	Spl_Plc	56.9393
900200000635746	Plc_Plc	51.9931
900200000636653	Spl_Plc	48.6877
900200000636985	Plc_Plc	38.8059
941000025344880	Plc_Apz	19.1539
941000025345029	Plc_Apz	113.383
941000025345229	Plc_Apz	54.4876
941000025345291	Spl_Apz	47.973
941000025346469	Spl_Apz	74.317
941000025346476	Spl_Apz	74.8831
941000025346489	Spl_Apz	61.9106
941000025346497	Spl_Apz	63.5516
941000025346504	Plc_Apz	79.5195
941000025346536	Spl_Apz	65.7398
941000025346548	Spl_Apz	62.2112
941000025346549	Spl_Apz	60.7171
941000025346577	Spl_Apz	53.4193
941000025346578	Spl_Apz	55.1331
941000025346594	Plc_Apz	79.1949
941000025346598	Plc_Apz	65.7973
941000025346609	Plc_Apz	69.5286
941000025346626	Plc_Apz	81.0787
941000025346630	Plc_Apz	88.7203
941000025346633	Plc_Apz	90.5913
941000025346658	Plc_Apz	86.7967
941000025346662	Plc_Apz	78.616
941000025346674	Plc_Apz	51.9941
941000025346678	Plc_Apz	62.54
941000025346694	Plc_Apz	70.8383
941000025346703	Spl_Apz	52.9829
941000025346705	Plc_Apz	71.2008
941000025346720	Plc_Apz	47.0712
941000025346729	Plc_Apz	80.1089
941000025346736	Plc_Apz	41.7557
941000025346751	Spl_Apz	41.2772
941000025346754	Spl_Apz	52.3803
941000025346759	Plc_Apz	57.9613
941000025346762	Plc_Apz	61.3412
941000025346785	Plc_Apz	69.6352
941000025346787	Plc_Apz	26.5508
941000025346790	Spl_Apz	51.5884
941000025346792	Plc_Apz	56.2907
941000025346898	Spl_Apz	40.7641
941000025346922	Spl_Apz	55.0751
941000025346988	Spl_Apz	34.8878
941000025346990	Spl_Apz	41.3778
941000025347030	Spl_Apz	39.8237
941000025347035	Spl_Apz	77.2729
941000025347039	Spl_Apz	56.8859
941000025347280	Spl_Apz	45.0565
941000025347288	Spl_Apz	52.6924
941000025348319	Spl_Apz	41.9764
941000025348323	Spl_Apz	87.2926
941000025348336	Spl_Apz	67.0041
941000025348377	Spl_Apz	84.32
941000025348382	Spl_Apz	66.3942
941000025348391	Spl_Apz	59.7732
941000025348405	Spl_Apz	58.1936
941000025348419	Plc_Apz	50.6498
941000025348422	Plc_Apz	64.1676
941000025348424	Plc_Apz	57.518
941000025348426	Plc_Apz	67.3091
941000025348435	Plc_Apz	47.3208
941000025348439	Plc_Apz	57.6095

## Sheet: Suppl. SRL Data
Animal	Group	Phase	Trial	Successes	upper.bound	criterion
900200000632115	Plc_Plc	1	119	8	41.6484	119
900200000632115	Plc_Plc	2	223	91	72.6812	31
900200000632115	Plc_Plc	3	201	154	66.1165	18
900200000632115	Plc_Plc	4	279	33	89.3911	279
900200000632115	Plc_Plc	5	291	141	92.9718	165
900200000632184	Spl_Plc	1	135	53	46.4226	89
900200000632184	Spl_Plc	2	145	65	49.4066	88
900200000632184	Spl_Plc	3	203	82	66.7133	110
900200000632184	Spl_Plc	4	138	100	47.3178	19
900200000632184	Spl_Plc	5	102	66	36.5757	36
900200000632244	Spl_Plc	1	99	35	35.6805	99
900200000632244	Spl_Plc	2	175	60	58.3583	142
900200000632244	Spl_Plc	3	140	54	47.9146	86
900200000632244	Spl_Plc	4	83	39	30.9063	33
900200000632244	Spl_Plc	5	124	45	43.1403	76
900200000632312	Plc_Plc	1	100	45	35.9789	68
900200000632312	Plc_Plc	2	152	85	51.4953	75
900200000632312	Plc_Plc	3	259	55	83.4233	259
900200000632312	Plc_Plc	4	166	118	55.6728	25
900200000632312	Plc_Plc	5	106	53	37.7693	49
900200000632516	Plc_Plc	1	214	178	69.9956	29
900200000632516	Plc_Plc	2	256	169	82.5281	81
900200000632516	Plc_Plc	3	411	78	128.779	411
900200000632516	Plc_Plc	4	283	232	90.5847	42
900200000632516	Plc_Plc	5	203	116	66.7133	65
900200000632525	Plc_Plc	1	145	53	49.4066	135
900200000632525	Plc_Plc	2	144	77	49.1082	48
900200000632525	Plc_Plc	3	317	71	100.73	317
900200000632525	Plc_Plc	4	248	148	80.141	109
900200000632525	Plc_Plc	5	155	89	52.3905	65
900200000632733	Spl_Plc	1	137	70	47.0194	66
900200000632733	Spl_Plc	2	190	72	62.8342	166
900200000632733	Spl_Plc	3	131	74	45.2291	29
900200000632733	Spl_Plc	4	150	72	50.8985	43
900200000632733	Spl_Plc	5	134	58	46.1243	88
900200000632754	Spl_Plc	1	137	64	47.0194	81
900200000632754	Spl_Plc	2	172	73	57.4632	68
900200000632754	Spl_Plc	3	186	100	61.6406	61
900200000632754	Spl_Plc	4	132	79	45.5275	33
900200000632754	Spl_Plc	5	133	63	45.8259	49
900200000632816	Spl_Plc	1	123	81	42.8419	42
900200000632816	Spl_Plc	2	126	79	43.7371	58
900200000632816	Spl_Plc	3	110	80	38.9628	25
900200000632816	Spl_Plc	4	93	65	33.8902	32
900200000632816	Spl_Plc	5	115	70	40.4548	31
900200000632843	Plc_Plc	1	105	41	37.4709	89
900200000632843	Plc_Plc	2	137	71	47.0194	72
900200000632843	Plc_Plc	3	280	58	89.6895	280
900200000632843	Plc_Plc	4	297	198	94.7622	115
900200000632843	Plc_Plc	5	121	68	42.2452	55
900200000633068	Spl_Plc	1	142	39	48.5114	142
900200000633068	Spl_Plc	2	136	77	46.721	39
900200000633068	Spl_Plc	3	209	64	68.5037	209
900200000633068	Spl_Plc	4	131	76	45.2291	38
900200000633068	Spl_Plc	5	156	74	52.6889	32
900200000633174	Plc_Plc	1	216	18	70.5924	216
900200000633174	Plc_Plc	2	261	190	84.0201	29
900200000633174	Plc_Plc	3	444	213	138.626	149
900200000633174	Plc_Plc	4	755	127	231.426	31
900200000633174	Plc_Plc	5	562	232	173.836	39
900200000633259	Plc_Plc	1	192	165	63.431	14
900200000633259	Plc_Plc	2	162	98	54.4792	42
900200000633259	Plc_Plc	3	373	86	117.44	373
900200000633259	Plc_Plc	4	172	117	57.4632	26
900200000633259	Plc_Plc	5	159	76	53.5841	76
900200000633378	Plc_Plc	1	103	46	36.8741	73
900200000633378	Plc_Plc	2	270	40	86.7056	270
900200000633378	Plc_Plc	3	169	124	56.568	18
900200000633378	Plc_Plc	4	252	61	81.3345	252
900200000633378	Plc_Plc	5	232	22	75.3667	232
900200000633456	Spl_Plc	1	189	102	62.5358	109
900200000633456	Spl_Plc	2	203	133	66.7133	35
900200000633456	Spl_Plc	3	160	99	53.8825	58
900200000633456	Spl_Plc	4	124	95	43.1403	25
900200000633456	Spl_Plc	5	107	64	38.0677	28
900200000633540	Spl_Plc	1	113	41	39.858	93
900200000633540	Spl_Plc	2	197	86	64.923	95
900200000633540	Spl_Plc	3	151	62	51.1969	51
900200000633540	Spl_Plc	4	91	52	33.2934	29
900200000633540	Spl_Plc	5	123	57	42.8419	79
900200000633562	Plc_Plc	1	121	46	42.2452	100
900200000633562	Plc_Plc	2	279	56	89.3911	279
900200000633562	Plc_Plc	3	158	122	53.2857	16
900200000633562	Plc_Plc	4	406	85	127.287	406
900200000633562	Plc_Plc	5	751	179	230.232	751
900200000633715	Spl_Plc	1	88	40	32.3982	71
900200000633715	Spl_Plc	2	119	57	41.6484	62
900200000633715	Spl_Plc	3	110	52	38.9628	71
900200000633715	Spl_Plc	4	70	51	27.0272	24
900200000633715	Spl_Plc	5	72	39	27.6239	33
900200000633899	Plc_Plc	1	117	21	41.0516	117
900200000633899	Plc_Plc	2	125	82	43.4387	15
900200000633899	Plc_Plc	3	203	91	66.7133	113
900200000633899	Plc_Plc	4	396	86	124.303	396
900200000633899	Plc_Plc	5	402	155	126.093	336
900200000634140	Plc_Plc	1	198	93	65.2214	157
900200000634140	Plc_Plc	2	158	44	53.2857	158
900200000634140	Plc_Plc	3	171	141	57.1648	22
900200000634140	Plc_Plc	4	218	104	71.1892	132
900200000634140	Plc_Plc	5	201	28	66.1165	201
900200000634144	Spl_Plc	1	156	74	52.6889	83
900200000634144	Spl_Plc	2	186	118	61.6406	39
900200000634144	Spl_Plc	3	139	82	47.6162	48
900200000634144	Spl_Plc	4	125	76	43.4387	42
900200000634144	Spl_Plc	5	141	84	48.213	43
900200000634145	Spl_Plc	1	201	96	66.1165	115
900200000634145	Spl_Plc	2	242	159	78.3506	63
900200000634145	Spl_Plc	3	260	136	83.7217	85
900200000634145	Spl_Plc	4	399	183	125.198	59
900200000634145	Spl_Plc	5	200	125	65.8181	39
900200000634185	Spl_Plc	1	184	56	61.0439	184
900200000634185	Spl_Plc	2	142	80	48.5114	26
900200000634185	Spl_Plc	3	137	68	47.0194	63
900200000634185	Spl_Plc	4	155	63	52.3905	108
900200000634185	Spl_Plc	5	136	60	46.721	56
900200000634512	Plc_Plc	1	272	198	87.3024	11
900200000634512	Plc_Plc	2	208	110	68.2053	38
900200000634512	Plc_Plc	3	521	133	161.602	521
900200000634512	Plc_Plc	4	247	155	79.8426	59
900200000634512	Plc_Plc	5	142	81	48.5114	33
900200000634529	Plc_Plc	1	115	84	40.4548	22
900200000634529	Plc_Plc	2	233	104	75.6651	122
900200000634529	Plc_Plc	3	594	111	183.385	594
900200000634529	Plc_Plc	4	209	125	68.5037	22
900200000634529	Plc_Plc	5	186	104	61.6406	33
900200000634534	Plc_Plc	1	119	83	41.6484	18
900200000634534	Plc_Plc	2	236	87	76.5603	183
900200000634534	Plc_Plc	3	359	81	113.262	359
900200000634534	Plc_Plc	4	200	135	65.8181	19
900200000634534	Plc_Plc	5	140	70	47.9146	46
900200000634607	Spl_Plc	1	117	47	41.0516	62
900200000634607	Spl_Plc	2	146	66	49.705	58
900200000634607	Spl_Plc	3	153	58	51.7937	115
900200000634607	Spl_Plc	4	142	83	48.5114	61
900200000634607	Spl_Plc	5	111	64	39.2612	39
900200000634653	Spl_Plc	1	177	60	58.9551	176
900200000634653	Spl_Plc	2	199	69	65.5197	146
900200000634653	Spl_Plc	3	239	96	77.4554	120
900200000634653	Spl_Plc	4	212	93	69.3988	129
900200000634653	Spl_Plc	5	158	67	53.2857	78
900200000634785	Plc_Plc	1	110	38	38.9628	110
900200000634785	Plc_Plc	2	157	59	52.9873	140
900200000634785	Plc_Plc	3	245	25	79.2458	245
900200000634785	Plc_Plc	4	341	223	107.891	122
900200000634785	Plc_Plc	5	158	82	53.2857	66
900200000635020	Plc_Plc	1	161	32	54.1808	161
900200000635020	Plc_Plc	2	329	90	104.311	42
900200000635020	Plc_Plc	4	294	56	93.867	294
900200000635020	Plc_Plc	5	364	106	114.754	364
900200000635022	Spl_Plc	1	211	72	69.1005	202
900200000635022	Spl_Plc	2	156	95	52.6889	41
900200000635022	Spl_Plc	3	157	81	52.9873	83
900200000635022	Spl_Plc	4	165	87	55.3744	36
900200000635022	Spl_Plc	5	132	73	45.5275	31
900200000635053	Plc_Plc	1	116	72	40.7532	28
900200000635053	Plc_Plc	2	251	78	81.0361	251
900200000635053	Plc_Plc	3	220	170	71.786	24
900200000635053	Plc_Plc	4	338	125	106.996	291
900200000635053	Plc_Plc	5	375	47	118.037	375
900200000635147	Spl_Plc	1	134	57	46.1243	108
900200000635147	Spl_Plc	2	156	82	52.6889	49
900200000635147	Spl_Plc	3	152	71	51.4953	59
900200000635147	Spl_Plc	4	117	69	41.0516	55
900200000635147	Spl_Plc	5	137	69	47.0194	39
900200000635404	Spl_Plc	1	104	36	37.1725	104
900200000635404	Spl_Plc	2	144	59	49.1082	102
900200000635404	Spl_Plc	3	99	46	35.6805	69
900200000635404	Spl_Plc	4	75	39	28.5191	36
900200000635404	Spl_Plc	5	112	41	39.5596	92
900200000635446	Spl_Plc	1	132	45	45.5275	130
900200000635446	Spl_Plc	2	194	84	64.0278	99
900200000635446	Spl_Plc	3	140	65	47.9146	53
900200000635446	Spl_Plc	4	107	48	38.0677	58
900200000635446	Spl_Plc	5	219	113	71.4876	33
900200000635746	Plc_Plc	1	112	54	39.5596	61
900200000635746	Plc_Plc	2	148	79	50.3017	42
900200000635746	Plc_Plc	3	264	56	84.9152	264
900200000635746	Plc_Plc	5	128	72	44.3339	33
900200000636653	Spl_Plc	1	126	42	43.7371	126
900200000636653	Spl_Plc	2	87	55	32.0998	29
900200000636653	Spl_Plc	3	127	21	44.0355	127
900200000636653	Spl_Plc	4	168	120	56.2696	69
900200000636653	Spl_Plc	5	171	79	57.1648	106
900200000636985	Plc_Plc	1	90	7	32.995	90
900200000636985	Plc_Plc	2	197	86	64.923	21
900200000636985	Plc_Plc	3	210	164	68.8021	15
900200000636985	Plc_Plc	4	200	25	65.8181	200
900200000636985	Plc_Plc	5	286	173	91.4799	128
941000025345029	Plc_Apz	1	203	158	66.7133	16
941000025345029	Plc_Apz	2	179	117	59.5519	49
941000025345029	Plc_Apz	3	159	78	53.5841	73
941000025345029	Plc_Apz	4	183	98	60.7455	58
941000025345029	Plc_Apz	5	152	103	51.4953	29
941000025345229	Plc_Apz	1	144	45	49.1082	144
941000025345229	Plc_Apz	2	154	77	52.0921	76
941000025345229	Plc_Apz	3	108	49	38.3661	72
941000025345229	Plc_Apz	4	118	57	41.35	68
941000025345229	Plc_Apz	5	125	39	43.4387	125
941000025345291	Spl_Apz	1	246	75	79.5442	246
941000025345291	Spl_Apz	2	290	52	92.6734	290
941000025345291	Spl_Apz	3	309	30	98.3429	309
941000025345291	Spl_Apz	4	231	92	75.0683	128
941000025345291	Spl_Apz	5	164	29	55.076	164
941000025346469	Spl_Apz	1	214	42	69.9956	214
941000025346469	Spl_Apz	2	304	75	96.8509	304
941000025346469	Spl_Apz	3	399	110	125.198	399
941000025346469	Spl_Apz	4	342	170	108.19	105
941000025346469	Spl_Apz	5	279	45	89.3911	279
941000025346476	Spl_Apz	1	109	28	38.6645	109
941000025346476	Spl_Apz	2	244	110	78.9474	38
941000025346476	Spl_Apz	3	289	85	92.375	289
941000025346476	Spl_Apz	4	346	55	109.383	346
941000025346476	Spl_Apz	5	319	240	101.327	52
941000025346489	Spl_Apz	1	116	28	40.7532	116
941000025346489	Spl_Apz	2	195	108	64.3262	24
941000025346489	Spl_Apz	3	257	109	82.8265	25
941000025346489	Spl_Apz	4	277	83	88.7943	277
941000025346489	Spl_Apz	5	228	135	74.1731	32
941000025346497	Spl_Apz	1	158	48	53.2857	99
941000025346497	Spl_Apz	2	138	21	47.3178	138
941000025346497	Spl_Apz	3	239	79	77.4554	227
941000025346497	Spl_Apz	4	347	211	109.682	29
941000025346497	Spl_Apz	5	220	81	71.786	106
941000025346504	Plc_Apz	1	177	149	58.9551	15
941000025346504	Plc_Apz	2	120	75	41.9468	55
941000025346504	Plc_Apz	3	158	16	53.2857	158
941000025346504	Plc_Apz	5	131	90	45.2291	31
941000025346536	Spl_Apz	1	130	23	44.9307	130
941000025346536	Spl_Apz	2	187	128	61.939	19
941000025346536	Spl_Apz	3	307	213	97.7461	29
941000025346536	Spl_Apz	4	193	64	63.7294	66
941000025346536	Spl_Apz	5	211	142	69.1005	21
941000025346548	Spl_Apz	1	156	37	52.6889	156
941000025346548	Spl_Apz	2	246	39	79.5442	246
941000025346548	Spl_Apz	3	257	44	82.8265	257
941000025346548	Spl_Apz	4	340	178	107.593	31
941000025346548	Spl_Apz	5	251	63	81.0361	48
941000025346549	Spl_Apz	1	130	29	44.9307	130
941000025346549	Spl_Apz	2	220	110	71.786	52
941000025346549	Spl_Apz	3	234	136	75.9635	61
941000025346549	Spl_Apz	4	218	57	71.1892	218
941000025346549	Spl_Apz	5	170	102	56.8664	41
941000025346577	Spl_Apz	1	141	34	48.213	141
941000025346577	Spl_Apz	2	184	53	61.0439	184
941000025346577	Spl_Apz	3	234	47	75.9635	234
941000025346577	Spl_Apz	4	211	32	69.1005	211
941000025346577	Spl_Apz	5	165	98	55.3744	45
941000025346578	Spl_Apz	1	127	52	44.0355	73
941000025346578	Spl_Apz	2	170	25	56.8664	170
941000025346578	Spl_Apz	3	258	73	83.1249	258
941000025346578	Spl_Apz	4	316	68	100.432	316
941000025346578	Spl_Apz	5	204	107	67.0117	62
941000025346594	Plc_Apz	1	146	27	49.705	146
941000025346594	Plc_Apz	2	122	49	42.5436	92
941000025346594	Plc_Apz	3	197	167	64.923	25
941000025346594	Plc_Apz	4	231	106	75.0683	125
941000025346594	Plc_Apz	5	203	57	66.7133	203
941000025346598	Plc_Apz	1	124	102	43.1403	14
941000025346598	Plc_Apz	2	113	45	39.858	93
941000025346598	Plc_Apz	3	112	15	39.5596	112
941000025346598	Plc_Apz	4	174	132	58.0599	12
941000025346598	Plc_Apz	5	141	90	48.213	49
941000025346609	Plc_Apz	1	149	24	50.6001	149
941000025346609	Plc_Apz	2	124	54	43.1403	69
941000025346609	Plc_Apz	3	146	102	49.705	41
941000025346609	Plc_Apz	4	141	37	48.213	141
941000025346609	Plc_Apz	5	104	26	37.1725	104
941000025346626	Plc_Apz	1	154	105	52.0921	26
941000025346626	Plc_Apz	2	138	53	47.3178	112
941000025346626	Plc_Apz	3	132	18	45.5275	132
941000025346626	Plc_Apz	4	187	129	61.939	14
941000025346626	Plc_Apz	5	146	94	49.705	35
941000025346630	Plc_Apz	1	124	18	43.1403	124
941000025346630	Plc_Apz	2	95	23	34.487	95
941000025346630	Plc_Apz	3	194	156	64.0278	22
941000025346630	Plc_Apz	4	156	39	52.6889	156
941000025346630	Plc_Apz	5	139	29	47.6162	139
941000025346633	Plc_Apz	1	258	207	83.1249	21
941000025346633	Plc_Apz	2	158	88	53.2857	61
941000025346633	Plc_Apz	3	165	27	55.3744	165
941000025346633	Plc_Apz	4	264	197	84.9152	12
941000025346633	Plc_Apz	5	185	126	61.3423	43
941000025346658	Plc_Apz	1	222	184	72.3828	16
941000025346658	Plc_Apz	2	155	110	52.3905	49
941000025346658	Plc_Apz	3	156	20	52.6889	156
941000025346658	Plc_Apz	5	164	134	55.076	41
941000025346662	Plc_Apz	1	140	27	47.9146	140
941000025346662	Plc_Apz	2	93	11	33.8902	93
941000025346662	Plc_Apz	3	163	121	54.7776	28
941000025346662	Plc_Apz	4	215	74	70.294	186
941000025346662	Plc_Apz	5	187	48	61.939	187
941000025346674	Plc_Apz	1	147	75	50.0034	29
941000025346674	Plc_Apz	2	139	48	47.6162	100
941000025346674	Plc_Apz	3	181	35	60.1487	181
941000025346674	Plc_Apz	4	200	109	65.8181	12
941000025346674	Plc_Apz	5	153	72	51.7937	68
941000025346678	Plc_Apz	1	152	102	51.4953	16
941000025346678	Plc_Apz	2	121	57	42.2452	53
941000025346678	Plc_Apz	3	148	66	50.3017	88
941000025346678	Plc_Apz	4	141	68	48.213	61
941000025346678	Plc_Apz	5	129	75	44.6323	48
941000025346694	Plc_Apz	1	150	121	50.8985	16
941000025346694	Plc_Apz	2	121	47	42.2452	105
941000025346694	Plc_Apz	3	105	10	37.4709	105
941000025346694	Plc_Apz	4	187	123	61.939	19
941000025346694	Plc_Apz	5	123	59	42.8419	86
941000025346703	Spl_Apz	1	118	9	41.35	118
941000025346703	Spl_Apz	2	146	96	49.705	29
941000025346703	Spl_Apz	3	91	41	33.2934	75
941000025346703	Spl_Apz	4	177	46	58.9551	177
941000025346703	Spl_Apz	5	160	64	53.8825	18
941000025346705	Plc_Apz	1	172	121	57.4632	25
941000025346705	Plc_Apz	2	119	63	41.6484	65
941000025346705	Plc_Apz	3	150	48	50.8985	150
941000025346705	Plc_Apz	4	233	142	75.6651	12
941000025346705	Plc_Apz	5	144	75	49.1082	48
941000025346720	Plc_Apz	1	150	73	50.8985	61
941000025346720	Plc_Apz	2	103	49	36.8741	66
941000025346720	Plc_Apz	3	110	31	38.9628	110
941000025346720	Plc_Apz	4	121	40	42.2452	121
941000025346720	Plc_Apz	5	98	50	35.3821	43
941000025346729	Plc_Apz	1	146	31	49.705	146
941000025346729	Plc_Apz	2	105	24	37.4709	105
941000025346729	Plc_Apz	3	180	116	59.8503	46
941000025346729	Plc_Apz	4	143	42	48.8098	143
941000025346729	Plc_Apz	5	160	30	53.8825	160
941000025346736	Plc_Apz	1	122	41	42.5436	122
941000025346736	Plc_Apz	2	137	42	47.0194	137
941000025346736	Plc_Apz	3	141	40	48.213	141
941000025346736	Plc_Apz	4	154	50	52.0921	154
941000025346736	Plc_Apz	5	139	47	47.6162	139
941000025346751	Spl_Apz	1	173	36	57.7616	173
941000025346751	Spl_Apz	2	149	64	50.6001	46
941000025346751	Spl_Apz	3	106	47	37.7693	58
941000025346751	Spl_Apz	4	220	89	71.786	119
941000025346751	Spl_Apz	5	205	76	67.3101	66
941000025346754	Spl_Apz	1	106	53	37.7693	53
941000025346754	Spl_Apz	2	178	49	59.2535	178
941000025346754	Spl_Apz	3	142	85	48.5114	31
941000025346754	Spl_Apz	4	127	69	44.0355	51
941000025346754	Spl_Apz	5	130	37	44.9307	130
941000025346759	Plc_Apz	1	122	34	42.5436	122
941000025346759	Plc_Apz	2	183	124	60.7455	73
941000025346759	Plc_Apz	3	106	56	37.7693	56
941000025346759	Plc_Apz	4	128	72	44.3339	45
941000025346759	Plc_Apz	5	120	65	41.9468	35
941000025346762	Plc_Apz	1	135	34	46.4226	135
941000025346762	Plc_Apz	2	180	71	59.8503	35
941000025346762	Plc_Apz	3	148	87	50.3017	33
941000025346762	Plc_Apz	4	149	47	50.6001	149
941000025346762	Plc_Apz	5	152	41	51.4953	152
941000025346785	Plc_Apz	1	98	14	35.3821	98
941000025346785	Plc_Apz	2	94	30	34.1886	94
941000025346785	Plc_Apz	3	164	143	55.076	16
941000025346785	Plc_Apz	4	137	61	47.0194	89
941000025346785	Plc_Apz	5	116	31	40.7532	116
941000025346787	Plc_Apz	1	68	3	26.4304	68
941000025346787	Plc_Apz	2	94	52	34.1886	51
941000025346787	Plc_Apz	3	102	55	36.5757	72
941000025346787	Plc_Apz	4	88	60	32.3982	41
941000025346787	Plc_Apz	5	69	35	26.7288	41
941000025346790	Spl_Apz	1	111	75	39.2612	29
941000025346790	Spl_Apz	2	115	44	40.4548	106
941000025346790	Spl_Apz	3	95	34	34.487	79
941000025346790	Spl_Apz	4	116	70	40.7532	16
941000025346790	Spl_Apz	5	96	35	34.7854	92
941000025346792	Plc_Apz	1	112	50	39.5596	89
941000025346792	Plc_Apz	2	117	57	41.0516	81
941000025346792	Plc_Apz	3	139	55	47.6162	108
941000025346792	Plc_Apz	4	130	61	44.9307	66
941000025346792	Plc_Apz	5	130	66	44.9307	53
941000025346898	Spl_Apz	1	204	45	67.0117	204
941000025346898	Spl_Apz	2	238	94	77.157	69
941000025346898	Spl_Apz	3	404	69	126.69	404
941000025346898	Spl_Apz	4	241	141	78.0522	42
941000025346898	Spl_Apz	5	155	32	52.3905	155
941000025346922	Spl_Apz	1	148	40	50.3017	148
941000025346922	Spl_Apz	2	180	44	59.8503	75
941000025346922	Spl_Apz	3	283	89	90.5847	140
941000025346922	Spl_Apz	4	238	130	77.157	29
941000025346922	Spl_Apz	5	157	30	52.9873	157
941000025346988	Spl_Apz	1	102	36	36.5757	102
941000025346988	Spl_Apz	2	118	44	41.35	112
941000025346988	Spl_Apz	3	130	26	44.9307	130
941000025346988	Spl_Apz	4	204	92	67.0117	25
941000025346988	Spl_Apz	5	83	34	30.9063	72
941000025346990	Spl_Apz	1	96	47	34.7854	49
941000025346990	Spl_Apz	2	194	52	64.0278	194
941000025346990	Spl_Apz	3	150	72	50.8985	46
941000025346990	Spl_Apz	4	134	56	46.1243	89
941000025346990	Spl_Apz	5	112	41	39.5596	105
941000025347030	Spl_Apz	1	104	42	37.1725	75
941000025347030	Spl_Apz	2	106	37	37.7693	106
941000025347030	Spl_Apz	3	140	33	47.9146	140
941000025347030	Spl_Apz	4	150	78	50.8985	32
941000025347030	Spl_Apz	5	85	35	31.503	68
941000025347035	Spl_Apz	1	145	91	49.4066	53
941000025347035	Spl_Apz	2	233	90	75.6651	79
941000025347035	Spl_Apz	3	128	97	44.3339	14
941000025347035	Spl_Apz	4	146	77	49.705	61
941000025347035	Spl_Apz	5	179	64	59.5519	39
941000025347288	Spl_Apz	1	139	59	47.6162	110
941000025347288	Spl_Apz	2	187	116	61.939	46
941000025347288	Spl_Apz	3	135	33	46.4226	135
941000025347288	Spl_Apz	4	288	180	92.0766	135
941000025347288	Spl_Apz	5	131	88	45.2291	45
941000025348319	Spl_Apz	1	108	46	38.3661	85
941000025348319	Spl_Apz	2	105	35	37.4709	105
941000025348319	Spl_Apz	3	144	34	49.1082	144
941000025348319	Spl_Apz	4	205	103	67.3101	100
941000025348319	Spl_Apz	5	91	38	33.2934	82
941000025348323	Spl_Apz	1	193	127	63.7294	24
941000025348323	Spl_Apz	2	214	99	69.9956	108
941000025348323	Spl_Apz	3	307	129	97.7461	21
941000025348323	Spl_Apz	4	243	158	78.649	29
941000025348323	Spl_Apz	5	229	116	74.4715	39
941000025348336	Spl_Apz	1	156	72	52.6889	103
941000025348336	Spl_Apz	2	118	45	41.35	99
941000025348336	Spl_Apz	3	109	27	38.6645	109
941000025348336	Spl_Apz	4	114	68	40.1564	26
941000025348336	Spl_Apz	5	78	39	29.4143	55
941000025348377	Spl_Apz	1	238	51	77.157	238
941000025348377	Spl_Apz	2	122	80	42.5436	42
941000025348377	Spl_Apz	3	120	62	41.9468	59
941000025348377	Spl_Apz	4	313	127	99.5365	65
941000025348377	Spl_Apz	5	228	72	74.1731	15
941000025348382	Spl_Apz	1	132	29	45.5275	132
941000025348382	Spl_Apz	2	192	119	63.431	29
941000025348382	Spl_Apz	3	246	119	79.5442	16
941000025348382	Spl_Apz	4	311	122	98.9397	155
941000025348382	Spl_Apz	5	155	82	52.3905	62
941000025348391	Spl_Apz	1	107	28	38.0677	107
941000025348391	Spl_Apz	2	214	92	69.9956	53
941000025348391	Spl_Apz	3	184	39	61.0439	184
941000025348391	Spl_Apz	4	262	53	84.3185	262
941000025348391	Spl_Apz	5	212	122	69.3988	39
941000025348405	Spl_Apz	1	182	54	60.4471	182
941000025348405	Spl_Apz	2	131	87	45.2291	33
941000025348405	Spl_Apz	3	135	55	46.4226	106
941000025348405	Spl_Apz	4	265	87	85.2136	39
941000025348405	Spl_Apz	5	206	53	67.6085	206
941000025348419	Plc_Apz	1	139	84	47.6162	53
941000025348419	Plc_Apz	2	107	51	38.0677	69
941000025348419	Plc_Apz	3	118	48	41.35	95
941000025348419	Plc_Apz	4	124	45	43.1403	109
941000025348419	Plc_Apz	5	103	45	36.8741	59
941000025348422	Plc_Apz	1	120	55	41.9468	98
941000025348422	Plc_Apz	2	114	56	40.1564	71
941000025348422	Plc_Apz	3	171	45	57.1648	171
941000025348422	Plc_Apz	4	175	61	58.3583	81
941000025348422	Plc_Apz	5	141	108	48.213	12
941000025348424	Plc_Apz	1	99	60	35.6805	43
941000025348424	Plc_Apz	2	148	68	50.3017	106
941000025348424	Plc_Apz	3	102	60	36.5757	43
941000025348424	Plc_Apz	4	98	58	35.3821	25
941000025348424	Plc_Apz	5	131	81	45.2291	28
941000025348426	Plc_Apz	1	211	63	69.1005	211
941000025348426	Plc_Apz	2	246	101	79.5442	185
941000025348426	Plc_Apz	3	143	70	48.8098	71
941000025348426	Plc_Apz	4	142	82	48.5114	55
941000025348426	Plc_Apz	5	141	56	48.213	100
941000025348435	Plc_Apz	1	146	48	49.705	146
941000025348435	Plc_Apz	2	89	47	32.6966	53
941000025348435	Plc_Apz	3	141	46	48.213	141
941000025348435	Plc_Apz	4	144	60	49.1082	108
941000025348435	Plc_Apz	5	117	55	41.0516	69
941000025348439	Plc_Apz	1	123	53	42.8419	75
941000025348439	Plc_Apz	2	118	60	41.35	63
941000025348439	Plc_Apz	3	135	58	46.4226	92
941000025348439	Plc_Apz	4	116	52	40.7532	73
941000025348439	Plc_Apz	5	129	72	44.6323	29
