# Supplementary material for: Spironolactone alleviates schizophrenia-related reversal learning in Tcf4 transgenic mice subjected to social defeat
Source: Schizophrenia (Heidelb). 2022 Sep 29;8(1):77. doi: 10.1038/s41537-022-00290-4 (PMC9519974; doi:10.1038/s41537-022-00290-4)
Supplement: Supplementary file 6 — Supplemental Table 3 [file 41537_2022_290_MOESM6_ESM.xlsx]

## Sheet: MANOVA Type II Wilk's
Type II MANOVA Tests: Wilks test statistic
Term	Df	test_stat	approxF	numDf	denDf	Pr(>F)	Annotation
Spiro	1	0.54001	3.0038	19	67	0.0004749	**
Arip	1	0.13728	22.1616	19	67	2.2e-16	***
Spiro:Arip	1	0.43804	4.5239	19	67	2.094e-06	***
Simple-Effects MANOVA
Arip Treatment	Term	Df	test_stat	approxF	numDf	denDf	Pr(>F)	Annotation
Placebo	Spiro	1	0.12198	4.5463	19	12	0.00507	**
Aripiprazol	Spiro	1	0.44888	2.3909	19	37	0.01139	*

## Sheet: Univ. ANOVA Type II Wilk's
variable	term	Dfn	Dfd	F	p	annot	p_adj	annot_adj
Meanspeed	Spiro	1	85	0.00183923	0.965893	n.s.	0.999799	n.s.
Meanspeed	Arip	1	85	108.289	7.84188e-17	***	2.23493e-15	***
Meanspeed	Spiro:Arip	1	85	8.10359	0.00553685	**	0.0185647	*
Rotations	Spiro	1	85	2.1069	0.150317	n.s.	0.285603	n.s.
Rotations	Arip	1	85	52.291	1.94226e-10	***	3.6903e-09	***
Rotations	Spiro:Arip	1	85	4.82985	0.0306905	*	0.0795163	p<0.1
Center	Spiro	1	85	2.47625	0.119293	n.s.	0.234472	n.s.
Center	Arip	1	85	0.0286536	0.865984	n.s.	0.976407	n.s.
Center	Spiro:Arip	1	85	1.69687	0.196217	n.s.	0.33892	n.s.
Choices	Spiro	1	85	4.47749	0.0372693	*	0.0923629	p<0.1
Choices	Arip	1	85	114.381	2.07378e-17	***	1.18205e-15	***
Choices	Spiro:Arip	1	85	1.05052	0.308296	n.s.	0.450586	n.s.
Alternations	Spiro	1	85	0.107976	0.743268	n.s.	0.90141	n.s.
Alternations	Arip	1	85	9.50671	0.00276063	**	0.0104904	*
Alternations	Spiro:Arip	1	85	1.52589	0.220134	n.s.	0.3545	n.s.
SucPref	Spiro	1	85	0.256154	0.614085	n.s.	0.795519	n.s.
SucPref	Arip	1	85	6.7253	0.0111908	*	0.0354374	*
SucPref	Spiro:Arip	1	85	26.2094	1.87998e-06	***	1.33948e-05	***
Activity	Spiro	1	85	11.2254	0.00120521	**	0.00522882	**
Activity	Arip	1	85	32.3158	1.80426e-07	***	1.46918e-06	***
Activity	Spiro:Arip	1	85	3.21025	0.0767369	p<0.1	0.162	n.s.
Nocturnal	Spiro	1	85	1.60873	0.208133	n.s.	0.348929	n.s.
Nocturnal	Arip	1	85	23.27	6.12155e-06	***	3.48929e-05	***
Nocturnal	Spiro:Arip	1	85	0.00243849	0.960731	n.s.	0.999799	n.s.
Timeimmobile	Spiro	1	85	0.150017	0.699488	n.s.	0.866756	n.s.
Timeimmobile	Arip	1	85	37.6586	2.58447e-08	***	2.9463e-07	***
Timeimmobile	Spiro:Arip	1	85	0.637158	0.426966	n.s.	0.608427	n.s.
Context	Spiro	1	85	1.1463	0.287356	n.s.	0.442683	n.s.
Context	Arip	1	85	24.5841	3.59498e-06	***	2.27682e-05	***
Context	Spiro:Arip	1	85	6.38848e-08	0.999799	n.s.	0.999799	n.s.
Cue	Spiro	1	85	0.0636044	0.801496	n.s.	0.951777	n.s.
Cue	Arip	1	85	36.6708	3.67598e-08	***	3.49218e-07	***
Cue	Spiro:Arip	1	85	0.0189772	0.890758	n.s.	0.976407	n.s.
FreezeBase	Spiro	1	85	1.08748	0.299986	n.s.	0.449979	n.s.
FreezeBase	Arip	1	85	18.7029	4.13768e-05	***	0.00019654	***
FreezeBase	Spiro:Arip	1	85	0.0235716	0.878344	n.s.	0.976407	n.s.
Baseline	Spiro	1	85	1.72384	0.192734	n.s.	0.33892	n.s.
Baseline	Arip	1	85	5.13808	0.0259454	*	0.0704232	p<0.1
Baseline	Spiro:Arip	1	85	0.00641815	0.936335	n.s.	0.999799	n.s.
inhibition70	Spiro	1	85	0.00031938	0.985783	n.s.	0.999799	n.s.
inhibition70	Arip	1	85	4.18392	0.0439015	*	0.100782	n.s.
inhibition70	Spiro:Arip	1	85	4.17174	0.0442024	*	0.100782	n.s.
inhibition75	Spiro	1	85	0.426177	0.515632	n.s.	0.714885	n.s.
inhibition75	Arip	1	85	11.0918	0.00128427	**	0.00522882	**
inhibition75	Spiro:Arip	1	85	1.50104	0.223895	n.s.	0.3545	n.s.
inhibition80	Spiro	1	85	0.403963	0.526757	n.s.	0.714885	n.s.
inhibition80	Arip	1	85	19.1304	3.44527e-05	***	0.000178527	***
inhibition80	Spiro:Arip	1	85	3.3006	0.072779	p<0.1	0.159554	n.s.
PlacePref	Spiro	1	85	0.197346	0.658	n.s.	0.833467	n.s.
PlacePref	Arip	1	85	5.19021	0.0252229	*	0.0704232	p<0.1
PlacePref	Spiro:Arip	1	85	5.19892	0.0251043	*	0.0704232	p<0.1
ReversalLearn	Spiro	1	85	8.4817	0.00458141	**	0.0163213	*
ReversalLearn	Arip	1	85	0.0255227	0.873451	n.s.	0.976407	n.s.
ReversalLearn	Spiro:Arip	1	85	0.282848	0.596228	n.s.	0.790349	n.s.
SerialLearn	Spiro	1	85	1.73765	0.190978	n.s.	0.33892	n.s.
SerialLearn	Arip	1	85	3.08053	0.0828377	p<0.1	0.168634	n.s.
SerialLearn	Spiro:Arip	1	85	46.4772	1.26538e-09	***	1.80317e-08	***

## Sheet: One-Way ANOVA of Sig. Interact.
simple-effects ANOVA Type II
variable	Aripiprazole Treatment	term	df	F	p	annot
Meanspeed	Plc	Spiro	1	2.58639	0.116064	n.s.
Meanspeed	Plc	Residuals	38	NA	NA	NA
Meanspeed	Apz	Spiro	1	3.96633	0.0511351	p<0.1
Meanspeed	Apz	Residuals	58	NA	NA	NA
SucPref	Plc	Spiro	1	9.78165	0.00353986	**
SucPref	Plc	Residuals	35	NA	NA	NA
SucPref	Apz	Spiro	1	10.9518	0.00161103	**
SucPref	Apz	Residuals	58	NA	NA	NA
SerialLearn	Plc	Spiro	1	46.732	5.3915e-08	***
SerialLearn	Plc	Residuals	36	NA	NA	NA
SerialLearn	Apz	Spiro	1	8.22648	0.00584367	**
SerialLearn	Apz	Residuals	55	NA	NA	NA

## Sheet: Drinking Rate ANOVA
term	Dfn		F	p	annot
Spiro	1		0.588302	0.444979	n.s.
Arip	1		0.279719	0.598119	n.s.
Spiro:Arip	1		2.48356	0.118366	n.s.
Residuals	95		NA	NA	NA

## Sheet: Circ. Act. rmANOVA
Univariate Repeated-Measures Two-Way ANOVA (Type 2 Sum-of-Squares)
Effect	DFn	DFd	SSn	SSd	F	p	p<.05	ges
(Intercept)	1	95	58126.9	2969.64	1859.5	3.46871e-64	*	0.723874
S	1	95	408.946	2969.64	13.0824	0.00047971	*	0.0181095
A	1	95	1423.83	2969.64	45.549	1.16888e-09	*	0.0603404
ZT	23	2185	17000.2	19203.2	84.1014	3.64714e-280	*	0.433976
S:A	1	95	21.9297	2969.64	0.701539	0.404369	n.s.	0.000988054
S:ZT	23	2185	452.042	19203.2	2.23629	0.000663046	*	0.0199798
A:ZT	23	2185	3704.76	19203.2	18.3278	7.35437e-68	*	0.143165
S:A:ZT	23	2185	885.611	19203.2	4.3812	2.10723e-11	*	0.0384072
Maulchy's Sphericity Test
Effect	W	p	p<.05
ZT	0.000212962	2.02516e-43	*
S:ZT	0.000212962	2.02516e-43	*
A:ZT	0.000212962	2.02516e-43	*
S:A:ZT	0.000212962	2.02516e-43	*
Huynh-Feldt Corrected p-values
Effect	HFe	p[HF]	p[HF]<.05
ZT	0.638476	5.60097e-180	*
S:ZT	0.638476	0.00458571	*
A:ZT	0.638476	2.96687e-44	*
S:A:ZT	0.638476	5.55493e-08	*

## Sheet: SRL SPRT rmANOVA
Statistics on Figure 2B - Serial Reversal Learning Curve -SPRT
Univariate Repeated-Measures Two-Way ANOVA (Type 2 Sum-of-Squares)
Effect	DFn	DFd	F	p	p<.05	ges
S	1	87	1.44417	0.232727	n.s.	0.0039153
A	1	87	0.853676	0.35807	n.s.	0.00231812
Phase	4	348	3.12039	0.0152673	*	0.0266443
S:A	1	87	33.0431	1.30905e-07	***	0.0825144
S:Phase	4	348	2.66831	0.0322108	*	0.0228723
A:Phase	4	348	0.993242	0.411202	n.s.	0.00863794
S:A:Phase	4	348	4.14561	0.00270648	***	0.0350912
Maulchy's Sphericity Test
Effect	W	p	p<.05
Phase	0.287375	7.76048e-19	***
S:Phase	0.287375	7.76048e-19	***
A:Phase	0.287375	7.76048e-19	***
S:A:Phase	0.287375	7.76048e-19	***
Huynh-Feldt Sphericity Corrected p-values
Effect	HFe	p[HF]	p[HF]<.05
Phase	0.598963	0.0372907	*
S:Phase	0.598963	0.0614999	n.s.
A:Phase	0.598963	0.383676	n.s.
S:A:Phase	0.598963	0.011993	*
Univariate Repeated-Measures Simple-Effects ANOVA (Type 2 Sum-of-Squares)
Placebo-Placebo vs. Placebo-Spironolactone
Effect	DFn	DFd	F	p	p<,05	ges
S	1	34	29.0934	5.28888e-06	*	0.115426
Phase	4	136	1.70731	0.151918	n.s.	0.0408203
S:Phase	4	136	3.7201	0.006614	*	0.0848606
Maulchy's Sphericity Test
Effect	W	p	p<,05
Phase	0.0640528	2.8575e-15	***
S:Phase	0.0640528	2.8575e-15	***
Huynh-Feldt Sphericity Corrected p-values
Effect	HFe	p[HF]	p[HF]<,05
Phase	0.435739	0.193384	n.s.
S:Phase	0.435739	0.0355948	*
Aripiprazole-Placebo vs. Aripiprazole-Spironolactone
Effect	DFn	DFd	F	p	p<,05	ges
S	1	53	6.89996	0.0112457	*	0.0433945
Phase	4	212	2.16489	0.0740673	n.s.	0.0259242
S:Phase	4	212	1.31196	0.266588	n.s.	0.0158726
Maulchy's Sphericity Test
Effect	W	p	p<,05
Phase	0.459612	7.78854e-06	***
S:Phase	0.459612	7.78854e-06	***
Huynh-Feldt Sphericity Corrected p-values
Effect	HFe	p[HF]	p[HF]<,05
Phase	0.795058	0.0902669	n.s.
S:Phase	0.795058	0.271603	n.s.

## Sheet: SRL Success Rate rmANOVA
Statistics on Suppl. Figure 3B - Serial Reversal Learning Curve - Success Rate
Univariate Repeated-Measures Two-Way ANOVA (Type 2 Sum-of-Squares)
Effect	DFn	DFd	F	p	p<.05	ges
S	1	94	0.243878	0.622571	n.s.	0.000923714
A	1	94	1.18891	0.278337	n.s.	0.00448706
Phase	6	564	3.28545	0.00347529	***	0.0220012
S:A	1	94	2.32849	0.130383	n.s.	0.00875032
S:Phase	6	564	1.03307	0.402633	n.s.	0.00702395
A:Phase	6	564	0.528777	0.786588	n.s.	0.00360757
S:A:Phase	6	564	0.709786	0.641843	n.s.	0.00483653
Maulchy's Sphericity Test
Effect	W	p	p<.05
Phase	0.0456407	2.49744e-48	***
S:Phase	0.0456407	2.49744e-48	***
A:Phase	0.0456407	2.49744e-48	***
S:A:Phase	0.0456407	2.49744e-48	***
Huynh-Feldt Sphericity Corrected p-values
Effect	HFe	p[HF]	p[HF]<.05
Phase	0.462697	0.0244031	*
S:Phase	0.462697	0.374763	n.s.
A:Phase	0.462697	0.648915	n.s.
S:A:Phase	0.462697	0.536505	n.s.

## Sheet: SRL Add. Parameters ANOVA
Two-way ANOVA
variable	term	Dfn	Dfd	F	p	annot
mean_SuccessRate	S	1	94	0.273971	0.601912	n.s.
mean_SuccessRate	A	1	94	0.255554	0.614374	n.s.
mean_SuccessRate	S:A	1	94	5.43019	0.0219308	*
mean_RewardedTrialRate	S	1	74	5.18063	0.0256194	*
mean_RewardedTrialRate	A	1	74	2.05135	0.156118	n.s.
mean_RewardedTrialRate	S:A	1	74	14.7963	0.00024531	***
Simple-effects ANOVA
variable	Arip	term	Dfn	Dfd	F	p	annot
mean_SuccessRate	Plc	S	1	36	11.8414	0.00148301	**
mean_SuccessRate	Apz	S	1	58	0.786865	0.378713	n.s.
mean_RewardedTrialRate	Plc	S	1	31	2.55026	0.120421	n.s.
mean_RewardedTrialRate	Apz	S	1	46	16.5752	0.000182193	***
